# Supplementary material for: Investigating the Physical Adsorption of DCPD/Furfural and H2 Adsorption–Dissociation Behaviors in RE-MOFs
Source: Molecules. 2025 Apr 28;30(9):1954. doi: 10.3390/molecules30091954 (PMC12073282; doi:10.3390/molecules30091954)
Supplement: Supplementary file 1 [file molecules-30-01954-s001.zip]

Archive with 2 entries (2 files):
- File S1 Calculation result of physical adsorption amount.xlsx
- supporting information.pdf
