# Supplementary material for: Investigating the Physical Adsorption of DCPD/Furfural and H2 Adsorption–Dissociation Behaviors in RE-MOFs
Source: Molecules. 2025 Apr 28;30(9):1954. doi: 10.3390/molecules30091954 (PMC12073282; doi:10.3390/molecules30091954)
Supplement: Supplementary file 1 [file molecules-30-01954-s001.zip › File S1 Calculation result of physical adsorption amount.xlsx]

## Sheet: Sheet1
filename	LCD	PLD	DCPD_Average_loading	DCPD_H2_Average_loading	AVSA_m2_cm3	AV_cm3_g	AV_VF	Furfural_AL	H2_AL
KUZYUB_clean	17.7912	17.4616	10.368	1.571	1160.5	0.638563	0.4336	18.792	0.484
ZOKGAJ_clean	17.3924	16.3616	13.686	1.532	759.382	0.33381	0.482	19.454	1.566
SALXIP_clean	18.355	16.3427	26.961	3.38	1653.8	0.697612	0.4242	41.814	2.662
GULVUF_clean	16.1004	15.3251	25.859	5.12	1617.68	1.08433	0.7312	45.877	2.41
DOMDAL_clean	18.4338	14.4549	78.269	9.886	1341.32	1.19314	0.7914	117.318	7.382
DOMCUE_clean	18.2501	13.5468	39.328	3.968	1384.82	1.13112	0.7758	60.223	2.968
ALULEZ_clean	18.755	13.3791	76.632	7.908	1475.35	1.95706	0.8336	111.336	6.139
RUYVIS_clean	15.8929	13.202	25.584	3.471	1536.4	1.08592	0.549	40.43	2.331
PAQMAY_clean	16.5104	13.0802	65.366	11.46	1760.16	0.854055	0.6476	105.13	8.282
LUBMAW_clean	13.1592	12.3614	7.332	0.948	1200.54	0.632671	0.7194	11.585	0.587
NUTYEI_clean	13.0852	12.3573	1.781	7.532	1749.9	0.946641	0.4404	93.438	6.086
NUTYIM_clean	13.0843	12.3569	1.268	7.618	1745.22	0.92851	0.5116	90.795	6.387
CUVHIL_clean_h	12.8761	12.0325	4.776	1.181	1433.06	0.387534	0.642	9.083	0.666
CUVHIL02_clean_h	12.8156	12.0311	5	1.198	1432.65	0.388573	0.643	9.07	0.637
CUVHEH_clean	12.7788	12.0274	14.608	3.543	1447.16	0.393423	0.651	24.601	2.434
CUVHIL01_clean	12.865	12.0222	5.556	1.019	1437.07	0.386658	0.6442	9.765	0.588
DUFKAS_clean	18.3386	11.3142	101.137	13.341	1559.27	1.53139	0.811	153.937	9.27
BOXFOK_clean	18.0621	10.4233	42.289	9.403	1355.07	0.872836	0.69	71.582	6.59
PEZCII_clean	12.5056	10.1886	11.852	2.126	1419.23	0.667226	0.5476	19.916	1.104
RUYVEO_clean	12.213	10.1222	12.167	2.165	1461.82	0.659959	0.5702	20.516	1.21
QAVBUL_clean	12.1478	9.97355	3.854	0.64	1437.46	0.607023	0.429	18.162	0.276
BICPUA_clean	13.7968	9.90606	21.908	2.884	2105.6	1.49855	0.815	35.935	1.452
TOBKAY_clean	10.7217	9.5428	4	0.72	1630.18	0.611383	0.552	7.891	0.2
ENOVAG_clean	10.2398	9.51593	10.774	1.773	1477.19	0.459286	0.5948	16.707	1.075
TOBJUR_clean	10.6474	9.47902	4	0.764	1632.11	0.625069	0.6544	7.721	0.237
UVOTOQ_clean	11.5232	9.17095	19.032	3.342	1689.27	0.651916	0.4652	32.434	1.568
SAQQAD_clean	10.6229	9.13911	5.76	1.125	1701.71	0.750228	0.6836	10.851	0.439
SAQQEH_clean	10.6262	9.13273	6	1.138	1723.95	0.737756	0.429	10.614	0.496
SAQQIL_clean	10.6556	9.10715	6.911	0.868	1715.69	0.744434	0.4322	10.916	0.438
TOBKEC_clean	10.1172	8.98959	4	0.621	1639.27	0.574044	0.5844	7.394	0.21
OYAJIJ02_clean	10.7087	8.94342	12.332	3	1892.43	0.47091	0.447	20.735	1.772
OYAKAC02_clean	10.8493	8.93162	11.506	3.188	1898.38	0.464679	0.7082	19.36	2.084
IYUCEM_clean	9.38043	8.88789	4.909	0.781	1267.7	0.525384	0.625	8.531	0.427
OGIYUZ_clean	9.8373	8.87116	6.788	2.409	1299.27	0.537422	0.4356	11.387	1.639
PORLAL_clean	9.41867	8.86897	4	1.013	1269.94	0.516538	0.6538	7.923	0.509
OQETEK_clean	9.22928	8.86311	4	1.344	2193.64	0.719101	0.505	8.781	0.492
YAVTUN_clean	9.91839	8.86286	5.667	0.513	1733.93	0.711115	0.6474	8.915	0.312
QUZVEO_clean	9.48553	8.8403	4	1.011	1600.03	0.441008	0.353	7.999	0.481
XIFHIF_clean	9.50274	8.84024	4	0.977	1580.72	0.435304	0.4512	7	0.638
DAMYUO_clean	10.0757	8.829	21.226	3.697	2083.89	0.889335	0.7258	34.079	2.334
DAMYOI_clean	10.0286	8.74362	21.435	3.526	2083.55	0.864737	0.7206	32.968	2.296
YAVVAV_clean	9.88958	8.7039	4	0.812	1632.82	0.598799	0.5442	8	0.284
OGIYOT_charged	9.60009	8.6886	4.887	2.489	1167.18	0.51817	0.5452	10.5	1.515
PUGPEO_clean	9.53093	8.66388	7.879	1.457	1899.67	0.629888	0.4596	14.801	0.595
IYUCIQ_clean	9.96651	8.62113	13.649	2.679	1921.78	0.743244	0.5694	22.64	1.42
YAVVEZ_clean	9.82749	8.59259	4.976	0.562	1634.41	0.614319	0.5464	7.582	0.353
DAKZUN_clean	8.9514	8.55667	4	0.727	1424	0.559789	0.6034	7.719	0.349
PUJJEL_clean	9.07645	8.51256	4	0.613	1399.12	0.502121	0.5344	6.97	0.398
YURJUR_clean	13.6925	8.47609	11.702	1.141	2000.04	1.10487	0.6344	20.269	0.372
ORAGOF_clean	11.1071	8.37381	12.192	1.89	1703.75	0.642222	0.5186	20.808	1.046
TORPUN_clean	8.7872	8.28484	3.861	0.929	1327.18	0.49127	0.4318	6.837	0.502
BIYVIQ_clean	8.9412	8.20862	4	0.787	1440.37	0.421246	0.5976	7.124	0.48
ATEYOP_clean	10.5274	8.16815	48.657	11.261	2397.76	1.02992	0.744	82.965	6.951
PEFRID_clean	9.83364	8.16227	8.597	1.934	1671.9	0.635927	0.5546	18.007	0.983
ATEYUV_clean	10.2553	8.1108	40.831	13.047	2430.54	0.975061	0.7324	77.416	7.474
NAZZEV_clean	9.68562	8.04863	9.484	1.72	1679.74	0.635039	0.467	17.03	0.761
SERJOP_clean	8.8151	8.02852	4	0.759	1445.52	0.384292	0.3564	6.566	0.466
PEFRUP_clean	9.50189	8.00757	8.747	1.701	1670.24	0.611463	0.4248	18.922	0.589
NANTII_clean	10.0936	8.00204	20.318	2.194	2302.26	1.28526	0.7052	31.475	1.449
VOPCIO_clean	8.96483	7.98484	15.167	3.043	1629.75	0.569932	0.6092	25.682	1.911
LUWMUN_clean	10.5746	7.88389	20.754	2.615	2075.47	1.02954	0.5826	32.075	1.974
LUWNAU_clean	10.4697	7.87545	21.676	2.468	2086.61	1.00993	0.6156	33.01	1.779
JALLEQ_clean	20.7269	7.8738	110.095	16.936	1836.17	0.773942	0.754	173.179	12.549
VAHTUW_clean	9.85702	7.76622	26.78	6.504	1071.39	0.489167	0.5196	44.463	4.857
ATEZAC_clean	10.5397	7.74023	32.189	4.691	2293.89	1.1032	0.7586	51.912	3.001
MINCET_clean	9.524	7.71671	16.31	2.955	2095.17	0.756124	0.7558	26.809	1.76
PIHWAG_clean	8.27361	7.69473	2	0.222	1392.1	0.431516	0.4866	3	0.124
PIJROR_clean	8.28575	7.67913	2	0.16	1385.29	0.432752	0.4826	2.962	0.13
MUSCIN_clean	9.38658	7.66741	10.374	2.351	1809.71	0.663131	0.4092	17.691	1.397
ATEZIK_clean	10.3984	7.60488	29.617	5.316	2329.14	0.980525	0.7298	49.116	3.489
MINCUJ_clean	12.0128	7.57315	10.446	1.231	2023.51	1.09081	0.4418	17.046	0.717
LUYBIS_clean	8.64392	7.56813	7.819	1.653	1594.81	0.438691	0.435	13.189	0.987
WIYMOG_charged	12.0545	7.54941	29.064	3.615	2874.44	2.03528	0.4916	47.474	2.363
BIYTAG_clean	8.33704	7.53322	3.887	0.884	1512.13	0.433835	0.5802	7.815	0.427
ATEZEG_clean	10.1252	7.5272	27.327	5.124	2361.78	0.922929	0.7158	44.827	3.311
YURKAY_clean	8.234	7.52617	7.07	1.491	2501.02	0.830724	0.5494	13.918	0.624
JEJWOL_clean	9.81493	7.51137	11.103	1.763	2248.07	1.16458	0.3706	19.397	0.939
ZIJSAO_clean	20.3296	7.50871	75.009	10.186	2204.15	1.74594	0.7056	113.581	8.286
BIYSUZ_clean	8.31867	7.50799	4	0.95	1507.88	0.438604	0.5826	7.42	0.506
RUYVAK_clean	9.67948	7.48497	6	1.954	1452.68	0.503115	0.7374	14.077	0.661
GULWAM_clean	8.69308	7.48414	16.71	5.25	2252.53	0.930679	0.7044	33.605	2.893
RUYTIQ_clean	9.62315	7.47258	6	1.94	1456.84	0.516695	0.5806	12.911	0.85
RUYQIN_clean	9.76179	7.44687	6	1.817	1436.26	0.492735	0.586	13.078	0.772
RUYQIN03_clean	9.69288	7.37414	6	1.94	1457.05	0.513575	0.5872	12.655	0.937
RUYQIN02_clean	9.7478	7.37011	6.025	1.853	1452.85	0.510647	0.575	13.571	0.738
MINCIX_clean	10.4943	7.36608	10.503	0.892	2144.38	1.04314	0.4222	16.597	0.524
RUYQIN01_clean	9.71547	7.35837	6	1.829	1450.59	0.507215	0.573	12.638	0.904
RUYTUC_clean	9.67783	7.26872	6	1.746	1440.32	0.495773	0.6354	11.813	0.974
RUYQOT_clean	9.68542	7.26317	6	1.761	1438.72	0.49297	0.5776	13.531	0.582
c5dt03091a_c5dt03091a2_clean	12.7076	7.22422	45.216	7.465	1997.99	0.87091	0.7324	70.819	5.142
IBOTEY_clean	8.07557	7.19713	15.928	3.907	1333.18	0.595006	0.584	23.586	3.862
MOSBIG_clean	7.9749	7.17885	3.972	0.884	1497.34	0.399019	0.5288	7.248	0.429
FANCIJ_clean	8.52966	7.16955	2	0.695	1242.28	0.530463	0.5784	3.3	0.567
BIYVEM_clean	7.9618	7.16704	3.841	0.872	1501.18	0.402241	0.5718	6.992	0.464
NIKDAM_clean	7.96983	7.14498	2	0.545	1366.23	0.631911	0.422	3.888	0.34
BADYAJ_clean	8.60576	7.13629	11.216	2.386	1990.18	0.662924	0.6528	18.668	1.558
YUNXAI_clean	9.13708	7.11095	12.392	4.038	2053.25	0.831905	0.7128	25.939	2.221
KIPKAX_clean	7.3989	7.10265	1.75	0.362	543.943	0.243523	0.4484	2.205	0.441
YURKEC_clean	7.90101	7.08763	7.879	2.284	1764.62	0.590696	0.5624	15.428	1.192
MOTVOI_clean	9.87335	7.01536	6	1.815	1639.71	0.650361	0.4678	13.336	0.537
FANDEG_clean	8.58478	6.98003	2	0.639	1307.67	0.559985	0.5892	3.93	0.48
KIPJUQ_clean	7.29399	6.9774	1.955	0.256	548.504	0.246441	0.4386	2.262	0.365
LOLREL_clean	8.50343	6.96426	11.338	3.061	1470.9	0.439167	0.4468	18.583	2.562
GAWLIB_clean	7.30469	6.9637	2	0.317	565.048	0.255662	0.4542	2.109	0.414
MAKFIQ_clean	8.56724	6.92833	3.902	1.187	1511.52	0.444738	0.5704	8.177	0.402
MAKGAJ_clean	8.49976	6.89727	3.323	1.288	1515.96	0.432276	0.3786	7.355	0.484
BIYYAL_charged	8.30709	6.8904	11.646	3.238	1911.28	0.723854	0.6498	21.871	2.286
acs.inorgchem.6b02413_ic6b02413_si_002_clean	13.3773	6.88163	33.294	7.457	2195.74	0.920079	0.74	59.698	3.926
AFOVEX_clean	8.81515	6.86051	1.927	0.505	1673.56	0.605638	0.619	3.935	0.153
ZUZZEB_clean	12.3842	6.8566	41.315	7.495	2016.22	0.8025		66.55	4.996
AFOVOH_clean	8.78847	6.84598	1.936	0.491	1663.77	0.594182	0.6228	3.655	0.182
TASVUG_clean	7.60995	6.84404	9.744	2.958	1872.8	0.515088	0.6088	19.096	1.693
OPENUT_clean	7.63636	6.82671	3.837	0.953	1546.48	0.393156	0.3416	5.92	0.679
WUDVEY_clean	7.50178	6.81683	3.735	0.372	605.922	0.328425	0.4734	4.364	0.66
AFOTUL_clean	8.80212	6.81408	2	0.489	1683.28	0.579417	0.614	3.84	0.175
SADLEQ_clean	7.11187	6.8054	2	0.208	1508.7	0.378862	0.5216	3	0.216
BIYXUE_charged	8.39634	6.80286	11.56	3.443	1920.98	0.728861	0.6496	23.01	2.292
MAKFOW_clean	8.33236	6.80185	3.76	1.164	1504.03	0.437696	0.3776	6.991	0.558
BIZMAA_clean	8.82584	6.80117	11.858	3.773	2031.61	0.795512	0.6668	22.858	2.63
EBEXAM_clean	7.13111	6.78821	2	0.257	1561.7	0.373929	0.5636	3	0.237
ALUKUO_clean	8.54799	6.78315	13.007	1.708	2894.93	1.36021	0.7922	21.992	0.849
TASWAN_clean	7.61281	6.7795	9.838	3.004	1858.69	0.501716	0.6122	20.146	1.525
SOJSUH_clean	8.78676	6.77563	14.889	4.17	2062.57	0.79596	0.6638	28.724	1.751
QOTZEG_clean	6.98929	6.77562	2	0.155	1495.88	0.364204	0.4198	3	0.142
ALUKIC_clean	8.54387	6.77342	14.442	1.38	2883.21	1.39949	0.7934	22.482	0.744
AFOTOF_clean	8.7931	6.77287	1.928	0.511	1647.74	0.571859	0.6144	3.68	0.167
ALUKOI_clean	8.54787	6.76817	14.63	1.261	2887.58	1.3667	0.7926	23.241	0.697
MUNLUE_clean	8.36355	6.76783	3	1.331	1528.86	0.418184	0.6586	7.92	0.35
IXEDUK_charged	8.83948	6.75629	12.974	2.724	1825.79	0.67831	0.4992	22.06	2.155
WUDTUM_clean	7.46451	6.7517	3.96	0.227	604.323	0.321895	0.473	4	0.607
ALULAV_clean	8.53005	6.74275	12.948	1.708	2900.24	1.34099	0.7924	21.615	0.846
AFOVIB_clean	8.79334	6.74118	1.813	0.548	1657.47	0.557543	0.6104	3.325	0.241
TEXTOH_clean	7.36714	6.73872	1	0.7	1020.81	0.472831	0.6546	2.821	0.416
EBEXEQ01_clean	7.07406	6.73356	2	0.173	1512.67	0.345204	0.5486	3	0.163
AMOFAK_clean	8.38842	6.72694	24.026	3.875	2917.64	1.35185	0.7804	40.83	2.087
SEHXIN_clean	7.02055	6.72566	2	0.203	1564.27	0.364069	0.3566	3	0.191
TASWIV_clean	7.31506	6.71653	8.792	2.926	1853.82	0.489757	0.4012	18.842	1.533
OFEREX_clean	6.99117	6.70761	2	0.214	1544.85	0.363159	0.5642	2.959	0.208
EBEXEQ_clean	7.05454	6.70514	2	0.148	1500.38	0.339035	0.556	2.881	0.19
AMODUC_clean	8.56321	6.70069	13.977	1.753	2862.5	1.37147	0.7896	22.515	0.89
SAJDIT_clean	7.44507	6.67773	7.813	0.899	1185.58	0.438748	0.547	11.035	1.123
EBEWIT_clean	6.98757	6.64177	2	0.228	1566.68	0.368642	0.573	3	0.203
WAYKAK_clean	8.40665	6.61758	2	0.4	1621.77	0.562685	0.506	2.927	0.266
LAVTAF_clean	6.94207	6.59487	2	0.231	1544.58	0.362742	0.5698	3	0.188
FOBNAN_clean	8.70901	6.58612	14.353	4.116	2020.64	0.766017	0.6644	27.522	1.901
UPIBOM_clean	6.9638	6.58355	2	0.216	1538.59	0.368429	0.416	3	0.192
LAVTEJ_clean	6.93182	6.57314	2	0.25	1549.61	0.356782	0.5648	3	0.196
FIJFEK_manual	6.92559	6.57184	2	0.2	1548.76	0.354939	0.5618	3	0.175
TASWOB_clean	7.28953	6.56977	9.455	2.726	1836.09	0.478278	0.442	17.547	1.679
TASWER_clean	7.18775	6.56186	9.452	2.667	1841.49	0.47679	0.6064	16.656	1.795
AFOVAT_clean	8.32882	6.54754	2	0.48	1670.63	0.586104	0.61	3.585	0.191
VUGYED_clean	7.99474	6.54413	2	0.526	1223.87	0.522549	0.4856	3	0.531
VARWOC_clean	8.41083	6.51113	8	1.124	2285.05	0.55733	0.5206	13.977	0.751
YEMJAC_clean	6.87778	6.50668	2	0.243	1555.51	0.364597	0.4232	3	0.17
LAVTOT_clean	6.86565	6.50199	2	0.213	1543.92	0.346252	0.4824	3	0.159
IBOTOI_clean	9.5634	6.50142	7.979	0.929	2284.07	1.05183	0.7158	11.913	0.625
JISVAJ_clean	8.23303	6.49522	3	0.606	2413.26	0.823156	0.503	5.904	0.181
LAVTIN_clean	6.87869	6.48693	2	0.191	1549.18	0.349473	0.5682	2.776	0.221
VARWUI_clean	8.3742	6.48381	8	1.059	2247.33	0.53938	0.5596	15.997	0.485
SADLIU_clean	6.85652	6.48147	2	0.22	1571.6	0.328417	0.549	2.961	0.189
BIZMEE_clean	8.33004	6.47185	11.821	3.428	2017.93	0.772875	0.661	20.365	2.767
KAVJEX01_clean	9.52843	6.46475	15.446	1.423	1993.36	0.62576	0.421	22.45	1.284
VUGXIG_clean	7.98476	6.4639	1.64	0.737	1260.94	0.542824	0.5732	3.441	0.504
VUGXUS_clean	7.98273	6.46173	1.076	0.906	1258.25	0.53056	0.5792	3	0.557
AVIHOE_clean	6.82367	6.45553	2	0.211	1569.85	0.338112	0.5622	2.98	0.168
AVIHIY_clean	6.88379	6.45442	2	0.212	1571.08	0.35294	0.5722	3	0.175
LAVTUZ_clean	6.84748	6.45021	2	0.215	1548.02	0.340247	0.4678	2.883	0.203
MARXEK_clean	6.80849	6.42208	2	0.196	1568.88	0.335485	0.6088	3	0.169
VUGYAZ_clean	7.90027	6.40337	1.89	0.628	1245.86	0.509764	0.5678	2.987	0.51
BIZLUT_clean	8.11197	6.3971	10.653	3.82	2006.01	0.773287	0.6572	21.069	2.82
HAWWOT_clean	7.05521	6.39517	6.603	1.67	2567.24	0.683108	0.6952	13.594	0.701
EVADIQ_clean	7.6272	6.3767	3.74	1.03	1926.39	0.573266	0.6356	7.16	0.485
HAJDII_clean	7.11031	6.37447	4	0.643	989.015	0.427108	0.5394	5.994	0.642
BIZMII_clean	8.09188	6.36998	12.657	3.133	2004.99	0.758911	0.6566	21.336	2.58
VUGXOM_clean	7.85489	6.36686	1.172	0.896	1259.8	0.525011	0.5642	3	0.537
VUGWUR_clean	7.83796	6.35433	2	0.647	1263.29	0.545842	0.574	3	0.556
YUDFOU_clean	7.64047	6.34458	13.084	1.76	1899.74	0.618068	0.684	21.33	1.155
VUWRUC_clean	8.86215	6.25992	5.456	1.568	1520.16	0.508237	0.3982	9.788	0.846
AGARUW_clean	6.77693	6.25183	2	0.41	1346.33	0.285336	0.5056	4	0.125
VUGXAY_clean	7.74052	6.24667	1.01	0.929	1255.22	0.536341	0.5694	3	0.556
YUDFIO_clean	7.42167	6.24399	13.615	1.465	1886.91	0.571506	0.607	20.428	1.155
VUGYIH_clean	7.72851	6.23818	1.869	0.652	1251.2	0.508849	0.4968	3	0.601
IFESAP_clean	13.2592	6.23048	29.289	15.99	1903.24	0.47825	0.6632	51.831	8.406
AHEQAH_clean	9.26829	6.21673	9.683	1.73	2415.98	0.941146	0.7146	15.899	0.928
HAWWUZ_clean	6.85987	6.20916	5.996	1.863	2542.94	0.668309	0.6868	14.951	0.476
VUWROW_clean	7.68342	6.19716	2.541	0.703	2246.75	0.633558	0.6012	5	0.217
LUCDIW_clean	8.52461	6.17272	2.853	0.546	2288.73	0.876306	0.4448	5	0.31
YEBLAT_clean	6.81519	6.14414	2	0.014	1346.83	0.341077	0.5806	1.987	0.14
VITYOO_clean	8.76574	6.10267	7.926	1.1	1888.77	0.587305	0.526	12.946	0.714
LUCDAO_clean	8.53408	6.05824	2.943	0.531	2292.36	0.838519	0.7208	5.87	0.135
LUCDES_clean	8.51481	6.04534	2.673	0.598	2299.09	0.830038	0.4424	5.015	0.274
PUDSUD_clean	7.08521	6.02588	9.284	2.641	2169.83	0.66469	0.6314	17.922	1.197
JUFREJ_clean	6.336	6.00289	1	0.007088	537.799	0.163881	0.662	1	0.054
HAWWIN_clean	6.94632	6.00048	6.082	1.69	2578.05	0.669088	0.6936	13.211	0.59
CUTBIE_clean	7.59116	5.99994	10.406	1	2065.1	0.650753	0.6486	16.293	0.675
KINDOC_clean	6.25246	5.98089	2	0.438	1977.32	0.640183	0.5768	3.985	0.123
VODQIP_clean	7.28777	5.97881	4	1.191	1818.88	0.594621	0.3996	8.407	0.387
XEGKOL_clean	8.255	5.9525	4.708	1.307	1646.01	0.537769	0.4002	9.77	0.652
LAGTIY_clean	8.49333	5.93464	4.907	0.845	2517.32	0.646591	0.4324	9.969	0.339
IFEROC_clean	13.2685	5.93369	27.657	12.661	1827.02	0.497986	0.6474	47.968	7.268
MANDUD_clean	8.1447	5.93208	17.304	5.805	2323.1	0.739781	0.5052	34.064	3.494
CUWXID_clean	6.81153	5.91204	9.574	0.945	2229.66	0.616908	0.6498	13.656	0.861
c5ta04989j_c5ta04989j2_clean	7.09855	5.91102	1.982	0.116	1374.61	0.357332	0.5276	2.58	0.203
EYOCIG_clean	8.27418	5.89212	20.578	3.076	2431.08	0.752358	0.694	33.146	1.897
IJASOC_clean	6.30976	5.8805	2	0.437	1983.73	0.640576	0.653	3.703	0.185
EYACOX_clean	8.14361	5.87215	8.876	1.756	2469.42	0.699819	0.6732	15.896	0.849
UZIJUJ_clean	6.64538	5.8584	3.673	1.766	1889.57	0.587987	0.5374	9.352	0.479
XEGKUR_clean	6.60096	5.85838	2.924	1.791	2226.74	0.631143	0.3938	10.867	0.855
CEJBEA_clean	7.33038	5.85474	2	0.25	776.239	0.285177	0.4492	3	0.258
CUTBEA_clean	7.42434	5.85197	9.146	1.396	2086.66	0.617036	0.646	15.103	0.755
EYOCOM_clean	8.18337	5.84697	21.524	2.74	2429.97	0.7079	0.6902	32.46	1.932
PUDSIR01_clean	6.99715	5.84689	8.414	2.648	2165.84	0.633665	0.6624	17.819	1.035
EYIYES_clean	8.23387	5.84668	19.774	3.168	2430.13	0.719741	0.6902	33.58	1.835
WENKIL_manual	7.47105	5.83636	1	0.514	599.735	0.297801	0.4528	2	0.365
EYINOR_clean	8.12774	5.83469	19.119	3.36	2427.09	0.692252	0.6904	31.504	2.053
WENLEI_clean	7.45284	5.80961	1	0.499	595.668	0.276639	0.3896	2	0.298
VITZEF_clean	6.97691	5.80939	1.961	0.108	1347.25	0.354354	0.5428	2.474	0.216
CUTBOK_clean	7.33815	5.8072	9.655	1.254	2094.35	0.601145	0.6432	16.097	0.592
WENLAE_manual	7.43383	5.78969	1	0.473	593.074	0.276557	0.4646	2	0.314
WENKUX_manual	7.45595	5.7787	1	0.51	597.632	0.292453	0.4418	2	0.346
WENKOR_clean	7.34523	5.77431	1	0.38	525.754	0.283996	0.4384	2	0.284
PUDSOX_clean	7.03254	5.77219	7.929	2.747	2164.07	0.626304	0.3948	16.628	1.22
VITYUU_clean	6.93618	5.76476	1.847	0.164	1370.63	0.351007	0.5226	2.474	0.233
CIMTEZ_charged	8.4931	5.75863	12.539	5.701	1293.17	0.513878	0.5428	25.213	3.257
IKUTOZ_clean	6.60931	5.74465	2	0.157	1703.33	0.510603	0.5968	3	0.166
VITZAB_clean	6.94119	5.72919	2	0.125	1369.03	0.351548	0.5184	2.9	0.107
XEGKEB_clean	8.23995	5.69274	3	1.708	2095.89	0.614747	0.6014	9.189	0.974
VITZIJ_clean	6.87611	5.69177	1.735	0.18	1353.45	0.340161	0.544	2.772	0.144
XEGJOK_clean	8.03848	5.65574	2.937	1.688	2083.29	0.59243	0.6462	10.792	0.686
AXIMUP_clean	8.06476	5.62993	5.451	1.723	2380.21	0.942669	0.7064	13.544	0.504
PAMTUU_clean	12.4009	5.62514	8.418	1.552	2011.92	0.76528	0.4398	14.118	0.831
PAMTOO_clean	12.3515	5.62136	8.497	1.482	1995.9	0.768293	0.3386	13.554	1.06
PEFRUP01_clean	6.70842	5.60789	4	1.751	1380.71	0.419982	0.3982	19.724	0.746
KINFAQ_clean	7.6173	5.59807	2.864	0.249	1646.54	0.444903	0.4498	4	0.294
COWMAD_clean	6.73617	5.57745	2	0.662	2145.79	0.532328	0.651	4.912	0.259
ic401157n_si_002_clean	8.07184	5.576	10.835	3.356	2034.27	0.69828	0.6426	22.258	1.542
LADQOZ_clean	6.39416	5.57332	2.86	0.715	684.064	0.493241	0.6026	4.999	0.469
LADQEP_clean	6.40577	5.56715	3.048	0.673	702.645	0.49138	0.5646	5.616	0.366
LADQIT_clean	6.45056	5.56339	2.921	0.745	710.115	0.493867	0.5602	5	0.404
COWMOR_clean	6.72492	5.5633	2	0.629	2127.23	0.516471	0.644	4.474	0.314
PIBGAK_clean	6.08784	5.5601	2	1.002	1652.36	0.575798	0.5522	4.726	0.507
EWASIG01_clean	6.54739	5.55468	1.955	0.598	2287.2	0.671057	0.6672	3.655	0.292
EWASIG_clean	6.45735	5.55117	2	0.579	2278.25	0.66875	0.6682	4	0.245
IZIHAC_clean	7.3243	5.53893	10.964	2.889	1515.57	0.431134	0.5348	20.218	2.097
KIPJOK_clean	7.22312	5.53705	2.963	0.91	1067.63	0.278097	0.4534	5.962	0.5
COWMEH_clean	6.75649	5.53249	2	0.669	2145.39	0.548553	0.6618	4	0.373
UJIZET_clean	7.09242	5.53096	2	0.659	2195.41	0.554986	0.5836	4	0.402
COWMUX_clean	6.71015	5.5309	2	0.627	2128.6	0.518616	0.6534	4.078	0.343
COWMIL_clean	6.74228	5.52931	2	0.645	2114.95	0.522042	0.6464	4	0.378
BIWYAH10_clean	7.2461	5.52874	5.402	0.795	2876.07	1.0486	0.7574	9.503	0.384
LADQUF_clean	6.36601	5.5234	3	0.746	696.584	0.480212	0.599	5.552	0.279
KIPJIE_clean	6.98996	5.50834	2.375	0.987	1046.06	0.272521	0.453	5.857	0.486
PAMTII_clean	12.14	5.49468	7.963	1.517	2043.58	0.742482	0.6952	13.682	0.877
PEFRID01_clean	6.55951	5.47634	3.99	1.722	1348.3	0.419081	0.6432	19.941	0.844
CAVSUP_clean	6.03054	5.46806	0	0.384	1107.72	0.386261	0.5324	1.989	0.062
IZIHEG_clean	7.25076	5.4614	9.641	3.288	1495.67	0.420196	0.555	18.818	2.204
ALAHUS_clean	7.1812	5.45466	11.019	2.85	1533.73	0.41902	0.5724	19.201	2.315
SONTIZ_clean	6.62072	5.41763	1.242	0.402	2319.93	0.608548	0.5198	3	0.191
IZIHIK_clean	7.14331	5.40483	8.947	2.971	1285.98	0.368983	0.3582	15.251	2.627
SONTOF_clean	6.50923	5.39354	2	0.246	2282.12	0.592523	0.3762	3	0.189
UMELAB_clean	6.29398	5.39006	4.726	3.373	1305.01	0.334192	0.541	13.873	1.233
CAPLOX_clean	6.59085	5.37966	1	0.511	2109.4	0.574371	0.6376	3	0.189
PUDSIR_clean	6.84685	5.37896	7.055	2.783	2169.92	0.61217	0.654	15.407	1.251
OJONOQ_clean	6.43933	5.37715	2.06	0.404	1863.16	0.438781	0.5452	2.683	0.423
KINFEU_clean	7.75525	5.37339	4	0.669	1528.12	0.395004	0.4574	6.45	0.542
LIXXAS_clean	6.60705	5.3683	1.354	0.375	2145.98	0.584335	0.48	2.813	0.202
UMELEF_clean	6.19405	5.34016	1.919	1.041	1285.83	0.309	0.5566	4	0.512
UMEPOT_clean	6.2957	5.33563	5.644	3.239	1311.07	0.343098	0.558	14.184	1.337
PIQMOT_clean	6.47127	5.32823	3.739	0.242	1074.68	0.395496	0.5884	4	0.553
IZIHOQ_clean	7.0561	5.32108	9.223	2.974	1409.46	0.393983	0.3762	18.849	1.845
ADODOO_clean	5.9443	5.31331	1	0.362	1054.79	0.408086	0.5256	2	0.094
TIFHAT_charged	8.78262	5.31323	9.18	1.267	1772.28	0.721213	0.4234	15.637	0.747
LELRUR_clean	7.75367	5.31169	6.635	1.219	1544.2	0.565427	0.4378	9.833	0.978
VUKTUS_clean	6.57621	5.30461	2	1.937	1253.69	0.398265	0.351	4.964	1.376
ADODII_clean	5.97541	5.30365	0.078	0.714	1091.8	0.443361	0.5394	2	0.154
ADODUU_clean	5.93338	5.29096	0.415	0.556	1050.53	0.395977	0.521	2	0.084
ALULID_clean	7.81513	5.26988	5	1.004	2122.82	0.715614	0.6652	9.294	0.527
FULQUZ_clean	5.87633	5.25314	3.241	0.644	1332.09	0.3432	0.5216	4.827	0.446
KAVJEX_clean	8.73636	5.24821	15.853	6.015	1804.89	0.523221	0.3932	32.86	3.456
TIFHEX_charged	8.69858	5.24575	8.376	1.419	1756.21	0.70938	0.4996	14.961	0.766
VOPCEK_clean	5.95724	5.2412	3.281	1.85	1286.35	0.402943	0.468	7.825	0.572
SISQAO_clean	5.99338	5.23289	0.589	1.316	1254.35	0.310297	0.521	5	0.271
CUFGIV_clean	7.21934	5.21879	17.77	5.969	2597.37	0.737549	0.6854	36.264	2.783
SISQES_clean	5.97003	5.21528	0.311	1.376	1234.67	0.312353	0.407	4	0.444
ROLZEZ_clean	6.54271	5.20454	1	0.864	1262.09	0.510092	0.5472	3	0.448
SISQIW_clean	6.00511	5.20372	0.309	1.416	1236.89	0.322434	0.513	4	0.481
SISPUH_clean	5.99511	5.1936	1.254	1.192	1257.02	0.303716	0.5184	4.875	0.256
ETEKAQ_clean	6.79458	5.19238	1	0.453	2254.4	0.569721	0.6496	3.585	0.113
ETEKEU_clean	6.74215	5.18388	1.174	0.433	2288.23	0.554124	0.6442	2.987	0.209
SOTWOP_clean	6.21348	5.18247	2.906	0.605	2263.81	0.559726	0.645	4.833	0.335
NEZWOG_clean	6.42146	5.18119	3.377	0.67	1489.36	0.322122	0.5234	5.741	0.454
NIBXUT_clean	6.21117	5.18074	3.209	0.625	1406.45	0.269961	0.6618	5.584	0.384
XUDNAN_clean	8.67531	5.1775	4	1.284	1918.83	0.692809	0.4668	8.776	0.571
RIGWIP_clean	5.39694	5.17369	0.588	0.475	825.556	0.175178	0.5524	2	0.081
GOTNEK_clean	6.68492	5.17244	4	3.538	1342.18	0.466332	0.5428	12.426	1.329
ETEJUJ_clean	6.80904	5.16362	1	0.437	2257.09	0.582511	0.6478	3	0.176
JUGQIN_clean	6.60597	5.16054	3.557	0.484	2425.27	0.600491	0.4824	5.861	0.237
SOTXAC_clean	6.12649	5.14189	2.508	0.563	2251.96	0.514011	0.6252	4.998	0.28
ROYRII_clean	6.60108	5.14039	5	3.334	1322.43	0.464219	0.5394	12.778	1.266
GUHNUU_clean	8.22186	5.12827	7.683	3.254	1929.01	0.656647	0.6218	17.478	1.418
XUMTUV_clean	5.4813	5.1227	1.24	1.107	1931.27	0.499425	0.6382	5.611	0.192
SOTWUV_clean	6.18672	5.12197	3.097	0.405	2258.56	0.540898	0.472	5.094	0.282
ATIXAE_clean	6.03489	5.11879	1.94	1.401	1988.86	0.550369	0.5946	7.094	0.457
UMIZEX_clean	6.27903	5.11829	6.181	5.099	1654.12	0.385668	0.4068	19.658	1.84
ETEJOD_clean	6.80678	5.11467	1	0.46	2231.39	0.56646	0.6552	2.923	0.193
GUHPAC_clean	8.2386	5.1093	7.538	3.129	1925.54	0.643838	0.6264	17.679	1.27
XUMVAD_clean	5.48445	5.10748	1.699	1.055	1950.9	0.498472	0.3834	5.196	0.253
FEZQEI_clean	5.828	5.10591	0.511	1.13	806.933	0.408086	0.487	3	0.587
YATTUK_clean	5.98818	5.09996	2	0.74	2236.34	0.535224	0.6864	4	0.362
NOFHOG_clean	6.65675	5.09348	4.767	1.858	2730.97	0.842462	0.5474	12	0.667
DALVIY_clean	8.33476	5.09032	27.063	10.412	2205.78	0.612008	0.6634	57.172	6.483
ROYROO_clean	6.57261	5.08535	4	3.592	1317.71	0.460348	0.5222	12.764	1.286
LAQZOV_clean	6.50752	5.08332	4.392	1.834	2330.32	0.589856	0.5672	10.122	0.702
ENOSAD_clean	5.57968	5.07062	0	0.706	1052.89	0.282318	0.4624	3.421	0.108
KIKFIV_clean	6.97244	5.06027	1.953	0.756	1573.15	0.52653	0.6526	4.733	0.157
REWSUJ_clean	7.20015	5.05884	3.201	0.939	1370.13	0.471877	0.3802	4.552	0.811
CETFOX_clean	5.89862	5.05783	1.971	0.282	1575.61	0.413479	0.5628	3	0.169
ETEJIX_clean	6.81796	5.05367	1.744	0.344	2313.65	0.61832	0.649	3	0.221
OMUMIU_clean	6.8237	5.05077	8.208	8.033	1401.88	0.484741	0.4282	21.062	4.817
CUXJAI_clean	5.59834	5.04687	0.193	0.584	2410.48	0.616766	0.6696	3	0.188
UMESIQ_clean	7.11235	5.04643	3.675	0.536	1412.73	0.336282	0.554	5.392	0.547
ROYREE_clean	6.65259	5.04516	3.881	3.572	1308.03	0.47056	0.5486	12.795	1.16
VIDXOX_clean	6.16109	5.04479	1	0.346	1433.05	0.338974	0.466	2	0.216
UXABOL_clean	5.3893	5.04349	0.177	0.227	842.153	0.28527	0.5144	0.968	0.126
FEDBEX_clean	5.54956	5.03901	0.597	0.185	1415.29	0.354839	0.5562	1	0.157
JUGQOT_clean	6.35365	5.03774	3.077	0.683	2402.86	0.570019	0.4776	6.361	0.178
XUMVEH_clean	5.51001	5.03328	1	1.194	1980.67	0.55868	0.4248	5.143	0.309
VIYMAT_clean	5.60515	5.02913	0.806	0.649	1606.87	0.37068	0.5448	2.556	0.306
UMIZIB_clean	6.17523	5.02799	5.286	5.235	1635.51	0.376414	0.5256	18.469	2.019
VASFIH_clean	5.55628	5.01575	1	0.094	1392.72	0.359181	0.511	1	0.151
IGETUL_clean	7.73199	5.01492	3.784	1.998	1427.74	0.493962	0.5802	7.393	1.311
NAJTAW_clean	6.34991	4.99732	4.934	2.266	2148.84	0.523422	0.7974	11.421	0.932
GUDJOG_clean	7.68451	4.9879	5.03	3.52	1922.96	0.609987	0.6122	16.244	1.424
GEDQIR_clean	6.54643	4.98654	2.435	1.136	2262.59	0.600529	0.6334	7.96	0.092
UTADIE_clean	5.9737	4.97659	2.736	0.603	1976.27	0.390833	0.47	4.958	0.451
UXACAY_clean	5.42504	4.97343	0.656	0.439	875.799	0.237082	0.3528	1.958	0.284
GUKZAO_clean	6.06489	4.97271	1.857	0.324	1992.38	0.486602	0.6032	2.933	0.14
OTAVOV_clean	5.7034	4.97261	1.592	1.202	1728.96	0.559554	0.5762	5.628	0.494
CUMDOE_clean	5.65665	4.97039	0	0.468	1129.91	0.330638	0.5292	2	0.069
KABXES_clean	5.52619	4.96961	0.888	1.126	1951.27	0.53213	0.7014	4.925	0.295
ETEJOD01_clean	6.6678	4.96877	1	0.443	2405.28	0.595139	0.6388	3	0.203
UMEHOL_clean	7.1388	4.96773	2.868	0.745	1384.6	0.351699	0.5076	4.688	0.636
HUSJUC_clean	5.68783	4.95516	1.284	0.342	1031.7	0.274015	0.4382	2	0.266
KABXOC_clean	5.507	4.94994	1.168	1.122	1938.76	0.51509	0.7004	5.374	0.225
CEDFIC_clean	5.4924	4.94828	1	1.125	1932.36	0.513586	0.6236	5.945	0.109
RANPAA_clean	6.05316	4.94809	1	0.551	1610.55	0.457663	0.4018	2.625	0.276
UMEQAG_clean	7.17863	4.94429	3.664	0.442	1384.15	0.351908	0.5498	5.286	0.497
XEGKAX_clean	7.81736	4.94122	5.588	3.829	2328.38	0.625431	0.5188	19.228	1.955
NEZWOG01_clean	6.15081	4.94067	1	0.489	1580.27	0.328408	0.659	3.339	0.175
UMESOW_clean	7.17498	4.93769	3	0.709	1391.65	0.350298	0.5482	5	0.589
MIHLAR_clean	5.77868	4.92206	0.536	0.85	705.816	0.332662	0.4832	2.408	0.531
SOJGOO_clean	6.25393	4.92061	1.823	1.943	1162.74	0.411967	0.5352	4.833	1.11
SANHOH_clean	6.60456	4.91636	3.97	0.454	1315.89	0.346204	0.6748	4	0.875
JUXFAL_clean	5.68774	4.91257	0.681	0.906	1234.68	0.251566	0.616	2.553	0.516
TOHMIO_clean	6.54925	4.9068	4.058	2.963	1653.85	0.382052	0.5708	9.995	1.096
XEGJUQ_clean	7.4125	4.89988	4.519	3.52	2034.16	0.574154	0.65	13.599	2.181
OTAVUB_clean	5.619	4.89691	1.562	1.128	1697.03	0.529517	0.6112	5.675	0.454
JADBIC_clean	6.8732	4.88929	1	0.485	1658.2	0.497877	0.5	2.602	0.2
CUWVAT_clean	6.58776	4.88581	0.809	0.414	1313.65	0.425382	0.5658	2	0.162
OTAVAH_clean	5.59343	4.88116	0.976	1.207	1681.99	0.512927	0.5796	4	0.694
SANGOG_clean	6.60497	4.87256	3.875	0.688	1286.32	0.342673	0.5242	4	1.179
SAMXUC_clean	6.3742	4.86898	0.764	1.547	589.067	0.211477	0.417	2.948	0.88
VALVAI_clean	6.23826	4.86854	2.669	0.76	1240	0.315826	0.5168	5	0.322
OTATOT_clean	5.58723	4.86765	0.423	1.239	1703.16	0.518764	0.5858	5.071	0.528
INOVEN_clean	6.5916	4.86656	2.773	1.029	2296.52	0.575413	0.6394	6.388	0.355
LEYPAI_clean	5.73576	4.86589	0.575	0.764	1567.04	0.345174	0.7006	3.287	0.376
VUKTOM_clean	6.2708	4.86549	2	1.817	1213.42	0.38222	0.3368	4.753	1.257
APAZIC_clean	7.1095	4.86225	10.417	2.713	2183.36	0.733432	0.6554	19.474	1.306
OMUMEQ_clean	6.91715	4.85787	6.388	8.428	1419.32	0.451927	0.4302	21.853	4.329
SANGEW_clean	6.64431	4.85626	3.873	0.796	1299.25	0.36451	0.5346	4	1.129
VATYAR_clean	5.8425	4.85588	0.117	0.235	2001.31	0.418961	0.6162	1.902	0.021
PIZNOB_clean_h	5.81424	4.85489	0.796	0.152	1940.53	0.390944	0.5514	1.728	0.05
UCEXIK_clean	6.33067	4.85437	1.956	0.799	1391.18	0.391219	0.3974	4	0.409
UCEXAC_clean	6.32023	4.85158	2	0.782	1385.63	0.390469	0.5718	4	0.423
SANHEX_clean	6.59961	4.84606	3.804	0.743	1288.07	0.329756	0.5322	4.211	1.161
IKUTIT_clean	6.70756	4.84545	1	0.457	2264.75	0.556977	0.6434	2.911	0.17
UKAPUS_clean	6.98994	4.84446	1	0.674	1711.16	0.513788	0.581	3.774	0.119
GADDOH_clean	8.41895	4.83802	2	0.323	1718.46	0.508243	0.6166	3.936	0.154
UCEXEG_clean	6.31608	4.83612	2.216	0.727	1389.21	0.389633	0.5694	4	0.414
SANGUM_clean	6.61883	4.82903	3.934	0.449	1309.82	0.355323	0.5088	4	0.856
YOCSEQ_clean	5.29821	4.82783	0	0.182	1030.37	0.219356	0.6204	0.709	0.053
UCEXOQ_clean	6.32321	4.82644	2	0.731	1385.85	0.383979	0.5344	4.311	0.376
MOGNAY_clean	5.98746	4.8264	1	0.787	1468.56	0.35442	0.3842	3.567	0.226
VUDQOB_clean	6.32363	4.82237	2	0.838	1377.55	0.381025	0.5682	4.6	0.313
XAFXOT_clean	5.91185	4.82034	0	0.186	647.785	0.193095	0.4514	1	0.001316
VAHVOR_clean	6.3986	4.82003	3.432	0.785	2295.95	0.553137	0.507	6	0.374
CADQOP_clean	6.71582	4.81933	1	0.405	2218.01	0.58245	0.6388	2.826	0.192
SAMYEN_clean	6.31967	4.81898	1	1.387	578.696	0.202498	0.529	2.999	0.754
UKAQAZ_clean	7.03658	4.81444	1	0.666	1709.08	0.505632	0.5844	3	0.235
VODSEM_clean	5.2679	4.81357	0	0.391	582.024	0.316073	0.3906	0.524	0.342
SANHIB_clean	6.11189	4.81167	3.443	0.546	1228.71	0.319727	0.517	4.397	0.719
SAMYAJ_clean	6.24825	4.80314	0.835	1.457	581.897	0.209909	0.4126	2.765	0.894
SANHUN_clean	6.50583	4.8025	3.732	0.567	1277.92	0.323327	0.6746	4.484	0.855
NAJSUP_clean	6.289	4.7993	4.366	2.385	2075.39	0.512401	0.5868	11.169	0.859
ZEZQIG_clean	6.88408	4.79829	1	0.448	1604.06	0.485082	0.4606	2.197	0.244
UKAQED_clean	6.96134	4.79708	1.384	0.589	1696.68	0.49806	0.4102	3	0.192
QETCUO_clean	6.89128	4.79138	1	0.462	1603.73	0.46617	0.528	2.944	0.108
UKAQIH_clean	7.0082	4.78738	1.741	0.47	1713.29	0.500152	0.4082	3.201	0.202
XISDOU_clean	6.57708	4.78728	6.998	4.121	2038.67	0.562035	0.6704	15.451	2.195
DIPMAS_clean	5.87796	4.78268	0.662	0.489	1532.86	0.320438	0.5492	2.858	0.244
ETEJIX01_clean	6.69684	4.77946	1	0.42	2483.86	0.598939	0.6546	3	0.195
YUSWIU_clean	5.63795	4.77812	0.691	1.4	1761.52	0.353516	0.3698	4.644	0.644
XISDUA_clean	6.54816	4.77769	4.983	4.421	2022.76	0.561039	0.6744	15.995	2
XAPTUE_clean	7.01351	4.77674	2	0.212	1437.82	0.378244	0.6186	3	0.261
ZEZQEC_clean	6.82109	4.77027	1	0.461	1610.37	0.467017	0.8128	2.815	0.136
SAMYIR_clean	6.27824	4.76913	1.799	0.803	574.788	0.197517	0.524	2.741	0.836
ZEZQAY_clean	6.85728	4.76238	1	0.449	1624.77	0.453492	0.5894	2	0.245
WIPLOY_clean	6.48105	4.74292	1.961	1.354	1714.15	0.492588	0.496	5.619	0.413
XISDIO_clean	6.55204	4.74257	5.367	4.649	2036.27	0.552046	0.5918	16.244	1.942
ZEZPUR_clean	6.86808	4.73515	1	0.467	1604	0.464096	0.5834	2	0.25
TERNUA_clean	7.01847	4.73004	2	0.228	1426.15	0.385739	0.6524	2.845	0.309
CUMDEU_clean	5.19472	4.72553	0	0.253	654.329	0.280812	0.462	2	0.009446
DOZKIO_clean	6.44925	4.72277	2	0.719	2120.44	0.602839	0.6376	4	0.287
ETEKAQ01_manual	5.81491	4.70834	1	0.48	2276.97	0.554545	0.6454	2.981	0.118
DIBJEF_clean	5.60649	4.70814	0	1.772	946.581	0.239378	0.4236	3.931	0.75
APAZEY_clean	6.61049	4.70522	10.485	2.318	2250.82	0.654722	0.6362	18.416	1.148
VATYIZ_clean	5.77973	4.6993	0.04	0.244	2028.88	0.407745	0.3996	1.994	0.008673
NERMON_clean	5.21245	4.69214	0	0.257	802.953	0.235565	0.5538	0.993	0.095
LIBZIG_clean	5.90138	4.68963	1.869	0.247	1825	0.381408	0.3702	2.993	0.107
NUHQUE_clean	6.55171	4.68685	3.812	1.653	1893.64	0.492619	0.7456	8.241	0.892
GEDQOX_clean	6.45005	4.67913	2	1.285	2326.66	0.585473	0.632	6.688	0.273
SATROV_clean	5.68214	4.67755	0.671	0.158	1989.31	0.374297	0.6394	1.708	0.039
GADFAV_clean	5.86066	4.67676	0.473	0.589	889.419	0.251373	0.4512	2	0.215
VATYOF_clean	5.86599	4.67382	0	0.251	2040.49	0.404378	0.3808	1.902	0.021
VATYEV_clean	5.69723	4.67285	0	0.244	1965.06	0.381022	0.622	0.979	0.135
OXOZUY_clean	8.19821	4.66417	2.037	2.462	1690.02	0.638852	0.6618	9.484	0.664
NUHQOY_clean	6.53062	4.6635	2.889	1.796	1899.32	0.490068	0.5928	8.988	0.676
NUHQIS_clean	6.54623	4.66095	3.873	1.635	1894.68	0.495483	0.5964	8.424	0.816
MEXJAC_clean	6.51326	4.65771	4	0.546	2369.14	0.369382	0.4512	6.518	0.331
XOTHAP_clean	5.67034	4.65738	0.881	0.128	1984.46	0.408756	0.4966	0.99	0.129
ACODON_clean	7.1439	4.65537	4	0.824	1729.7	0.520346	0.598	7.06	0.422
NUHRAL_clean	6.51247	4.65457	2.877	1.848	1897.36	0.484579	0.7446	8.383	0.817
NIGFOZ_clean	7.49823	4.6446	2	0.753	2411.1	0.554241	0.6646	4.989	0.303
NIGFIT_clean	7.4378	4.64365	2	0.752	2395.77	0.53464	0.6578	5.335	0.243
EBOJOV_clean	5.22472	4.63991	0	0.595	907.874	0.179234	0.4464	3.206	0.246
NIGGAM_clean	7.44488	4.63983	2.731	0.644	2431.75	0.543847	0.656	5.891	0.156
HISSIN_clean	6.52902	4.63625	2.901	1.818	1900.2	0.507257	0.613	8.003	0.865
cm500700z_si_002_clean	6.28804	4.63482	4.532	1.769	2471.95	0.722217	0.6686	9.563	0.803
SATRIP_clean	5.64735	4.63209	0	0.241	2001.22	0.400475	0.6396	1.831	0.028
RATRUB_clean	5.58846	4.62948	0.006813	1.352	1139.55	0.291778	0.4046	3.884	0.328
NIGGEQ_clean	7.37601	4.62938	2	0.747	2427.77	0.526892	0.6056	5.848	0.153
RATSAI_clean	5.60614	4.62847	0	1.383	1148.07	0.284292	0.4034	3.978	0.314
NIGFUF_clean	7.45855	4.62821	2	0.752	2420.25	0.534636	0.6582	4.956	0.28
ZAVRIZ_clean	5.32783	4.62627	0	2.057	1655.8	0.408192	0.4496	6.709	0.845
BIQVII_clean	5.22147	4.62031	0	0.752	863.635	0.262818	0.4264	2	0.296
XADDAJ01_clean	6.46856	4.61872	2.975	1.836	1893.89	0.477214	0.3428	9.109	0.587
SEHSOO_clean	5.47299	4.61822	0.99	0.831	2221.14	0.471192	0.6402	4	0.269
SEHSII_clean	5.51627	4.61799	0.829	0.86	2244.33	0.482611	0.6246	3.244	0.406
GEVXIQ_clean	5.46888	4.61181	0	0.36	1326.24	0.327545	0.5498	1.442	0.183
SEHSUU_clean	5.44704	4.60331	0.396	0.907	2258.75	0.454089	0.5642	3.901	0.285
NIGGIU_clean	7.3331	4.59835	2	0.807	2426.84	0.5153	0.4256	5.212	0.25
SEHTAB_clean	5.41612	4.59352	0.385	0.982	2230.71	0.453966	0.5668	3.547	0.388
FECXAO_clean	5.79137	4.59346	0	3.607	1846.09	0.623924	0.6174	8.934	1.48
QAMVEH01_clean	5.82556	4.59087	0.505	3.567	1901.06	0.628614	0.5662	9.558	1.442
AFUPEX_clean	5.43312	4.58891	1.618	0.742	2204.93	0.443303	0.6146	3.648	0.306
OQIQIQ_clean	5.6202	4.58328	0.28	1.329	1128.03	0.278171	0.53	3.634	0.397
IYOVIC_clean	5.24908	4.57848	0	1.113	1130.31	0.252406	0.5128	3	0.319
ZAVRAR_clean	5.32227	4.57646	0	2.084	1661.66	0.417225	0.5686	7.914	0.606
RUYNEG_clean	5.93601	4.57289	3.799	2.936	1669.78	0.35934	0.5842	11.637	1.555
RAGMOE_clean	5.90739	4.56726	0	3.172	410.79	0.373019	0.555	3.12	2.261
FENROG_clean	5.38209	4.56613	1e-05	0.455	1972.59	0.369888	0.6206	2	0.183
ZAVREV_clean	5.30179	4.55872	0	2.066	1649.43	0.40858	0.4732	7.265	0.718
VASFAZ_clean	5.87532	4.55866	0	0.279	1464.11	0.336796	0.517	1	0.125
c5ce01790d_c5ce01790d1_clean	9.18977	4.55461	1.874	0.998	660.443	0.20039	0.4192	4.008	0.603
LUWMIB_clean	6.46125	4.54999	4	2.052	2301.96	0.543567	0.7454	10.531	0.673
ZAVQOE_clean	5.3264	4.54894	0	2.053	1669.82	0.423556	0.5744	7.777	0.645
FEVNIE_charged	12.017	4.5426	14.779	3.478	2109.6	1.01259	0.7314	28.771	2.152
NOHFOG_clean	5.40858	4.54107	0	1.271	1542.3	0.328496	0.4852	4.304	0.363
KUFBEU_clean	5.14306	4.53772	0	0.177	811.697	0.242137	0.583	1	0.021
VASFON_clean	5.84482	4.53722	0.791	0.104	1481.54	0.325818	0.6196	0.993	0.119
YUDFEK_clean	6.78829	4.53676	4	3.259	1800.97	0.534345	0.6516	9.926	2.396
GUHPEG_clean	5.72092	4.53231	1	2.529	1067.45	0.437781	0.5332	7.761	0.933
ZAVQUK_clean	5.30653	4.52403	0	2.064	1649.04	0.406243	0.5718	7.532	0.69
VASFUT_clean	5.82317	4.52383	0.301	0.2	1481.82	0.311201	0.61	1	0.111
FAVGER_clean	5.35311	4.52327	0.964	0.822	901.531	0.310395	0.481	3.722	0.275
HASNUN_clean	5.53374	4.52225	0	0.801	1549.27	0.332393	0.5698	3.969	0.269
DODMIT_clean	7.01246	4.52059	2	0.172	1353.3	0.344293	0.5366	2.933	0.188
CEDFUO_clean	6.32807	4.51999	1	2.341	1794.57	0.454307	0.6002	6.686	1.125
APAZAU_clean	6.57194	4.51844	7.86	2.891	2263.88	0.645564	0.6264	17.068	1.395
AZEBUE_clean	5.44142	4.51467	0	1.324	1092.81	0.279165	0.5076	4	0.224
QIXNIW_clean	5.3327	4.51343	0	1.297	1489.56	0.320096	0.5506	4	0.358
FAVGAN_clean	5.57142	4.50196	1.55	0.772	956.016	0.316821	0.4838	4	0.272
OQIQEM_clean	5.45055	4.49489	0	1.335	1087.67	0.268803	0.6588	4	0.229
OFUCEZ_clean	5.30083	4.49138	0.817	0.116	1791.35	0.374471	0.568	1	0.107
ZAVQIY_clean	5.30607	4.48289	0	2.088	1643.73	0.418282	0.5562	7.111	0.782
ZAVQEU_clean	5.32077	4.48233	0	2.072	1678.44	0.430529	0.5738	7.695	0.642
ZAVQAQ_clean	5.33865	4.48097	0	2.076	1680.96	0.42944	0.5664	7.093	0.814
FIJFUA_clean	6.58892	4.46794	1	0.438	1352.77	0.4118	0.5288	2	0.262
OBODEQ_clean	5.13358	4.46715	0	0.876	1938.87	0.43856	0.5748	15.206	0.515
XADDAJ_clean	6.3423	4.46517	1.845	1.991	1867.55	0.472195	0.3646	6.89	0.965
ZAVPUJ_clean	5.35189	4.46399	0	2.03	1713.78	0.439871	0.5746	7.75	0.706
LUWMEX_clean	5.64862	4.46205	0	2.522	1755.8	0.506596	0.5984	8	0.685
YUSWEQ_clean	5.40391	4.45966	0	1.491	1720.16	0.340509	0.3642	4	0.664
ZAVPET_clean	5.39742	4.45708	0.946	1.985	1762.86	0.446036	0.5712	7.458	0.77
ALUJOH_clean	6.14197	4.45081	2.538	1.88	1356.59	0.390423	0.5526	8.239	0.531
AWIBAL_clean	4.9496	4.4506	0	0.411	1040.45	0.285533	0.482	1	0.19
FOCZAA_clean	4.86095	4.4492	0	0.702	775.702	0.32353	0.452	2	0.03
WOQDUB_charged	6.86807	4.44781	4	1.13	1806.06	0.388646	0.4424	7.905	0.879
ZAVPIX_clean	5.34624	4.4404	0	1.027	1715.57	0.446594	0.569	4	0.318
IZEBAR_clean	6.51824	4.42782	2.977	0.998	2352.12	0.564928	0.5682	5.937	0.443
FOFCOU_clean	4.8597	4.4269	0	0.707	783.577	0.329257	0.4546	0.975	0.362
ALUJIB_clean	6.08943	4.42337	0.88	2.273	1320.62	0.378664	0.5424	7.825	0.589
ALUJEX_clean	5.99288	4.42191	1.324	2.175	1311.29	0.374173	0.5364	7.251	0.674
ZEDWAI_charged	5.28683	4.41255	0	2.484	819.018	0.331717	0.3994	4.873	1.505
BADXAI_clean	6.25366	4.40633	1.413	2.289	758.25	0.240141	0.4118	4.461	1.689
WEMDID_clean	5.01302	4.40435	0	0.518	2329.65	0.419521	0.6202	3.173	0.135
FAVHAO_clean	4.95666	4.40143	0	0.456	784.566	0.283733	0.4652	1	0.248
CIMTAV_charged	7.40007	4.39946	6.284	3.797	992.78	0.440837	0.4902	16.388	2.025
HASNOH_clean	5.38898	4.39397	0	0.79	1402.69	0.298201	0.5556	3	0.336
CUWZAX_clean	6.33115	4.3932	3.81	2.414	2292.11	0.571029	0.638	11.882	0.733
PUFRIR_clean	5.81593	4.39318	2.536	1.42	2005.1	0.634554	0.572	7.039	0.656
WEMDOJ_clean	4.95352	4.39275	0	0.508	2295.37	0.404097	0.6242	2.769	0.194
EDEPAG_clean	5.9343	4.39186	1.225	0.502	1345.05	0.366009	0.5408	3	0.09
NAYXOC_clean	8.15867	4.39162	7.997	1.893	1802.12	0.550741	0.551	12.311	1.551
ICORAV_ion_b	4.97918	4.38997	0	0.325	1048.99	0.272019	0.479	2	0.038
MAVFEV01_clean	4.92643	4.38387	0	0.517	2265.97	0.396513	0.414	2.698	0.183
AJOXAA_clean	6.60857	4.38157	3.989	0.304	1380.73	0.357587	0.5468	4.991	0.517
MAVFEV_clean	4.93313	4.38082	0	0.512	2293.93	0.38641	0.4238	2.884	0.167
GARLAP_clean	5.58892	4.38006	0	1.807	1527.33	0.506555	0.5756	4.567	0.762
FAVHIW_clean	4.93663	4.37848	0	0.45	774.259	0.271762	0.459	2	0.069
WEMFAX_clean	4.90097	4.37647	0	0.508	2291.08	0.386896	0.5992	2.409	0.227
WEMDUP_clean	4.9238	4.37132	0	0.519	2315.52	0.392572	0.604	3.546	0.08
ETUWEW_clean	4.93842	4.37104	0	0.51	2303.31	0.389934	0.6098	3.351	0.106
WEMFEB_clean	4.87971	4.37038	0	0.511	2285.5	0.369763	0.5966	2.821	0.171
MALYIJ_charged	5.55641	4.36813	0.449	3.225	1376.2	0.648361	0.504	7.205	2.047
UGUHAG_clean	4.84717	4.36591	0	0.9	1080.53	0.332562	0.417	1.132	0.812
HASNIB_clean	5.40755	4.36097	0	0.79	1493.17	0.324008	0.5666	2.294	0.493
ILIFOY_clean	5.51379	4.36093	0	0.235	832.969	0.244701	0.4352	1	0.004887
CAYMIZ_clean	5.09274	4.35949	0	0.857	1017.51	0.329286	0.4866	2	0.327
VIFBOD_clean	5.74056	4.35551	0.383	0.434	1367.25	0.315255	0.6338	2	0.195
BETDAH_clean	6.20265	4.35013	1.518	1.265	2339.54	0.531186	0.6178	6	0.344
GARLIX_clean	5.51894	4.34952	0	1.795	1506.37	0.49039	0.5712	4.358	0.784
WEMFIF_clean	4.85948	4.34946	0	0.503	2253.59	0.35952	0.4536	2.863	0.162
WOJZIG_clean	6.32968	4.348	3.993	1.958	2082.36	0.494736	0.5994	8.552	0.868
DUQYEU_clean	4.86021	4.34715	0	0.512	2272.53	0.359868	0.6184	3	0.142
IJENOB_clean	8.38232	4.34669	1.864	1.942	669.551	0.212506	0.431	3.624	1.265
DUQYEU01_clean	4.86217	4.34562	0	0.506	2251.32	0.370463	0.6004	3	0.138
TUYHUR_clean	9.01467	4.33972	8.728	2.458	2258.33	0.706918	0.7106	20.048	1.288
FORQAF_clean	9.35233	4.33657	9.788	1.914	2153.98	0.669144	0.6962	17.289	1.389
IKETAU_clean	5.60593	4.335	0.871	0.157	1730.4	0.362788	0.5626	1	0.128
EVUPOC_clean	6.33794	4.33255	1.853	0.409	1521.86	0.389408	0.5584	3	0.211
WEMFOL_clean	4.8612	4.33226	0	0.504	2254.63	0.353942	0.4426	2.955	0.14
FEVNEA_charged	8.30717	4.3322	8.648	3.588	2210.31	0.785713	0.6746	20.79	1.812
GARLOD_clean	5.48563	4.3317	0	1.783	1487.56	0.479126	0.5682	5.14	0.587
NAJTEA_clean	5.94588	4.33133	2.749	2.572	1966.72	0.478688	0.3912	8.57	1.132
XEGJIE02_clean	6.83643	4.32814			1819.25	0.541481	0.6302	12.512	2.093
ZEDVUB_charged	5.3293	4.32637	0	2.47	777.591	0.33768	0.4022	3.71	1.743
NAQQUT_clean	9.01357	4.32605	9.272	2.385	2256.36	0.707207	0.7126	18.787	1.452
APAYOH_clean	6.13125	4.32559	6.911	1.978	2186.88	0.546846	0.6078	12.434	1.02
XEGJIE_clean	6.8392	4.32331	4	3.188	1823.4	0.532027	0.6316	11.431	2.291
VUKTIG_clean	5.58633	4.32231	0.227	2.042	1054.33	0.346829	0.5342	3.552	1.302
BETFAJ_clean	6.19267	4.31969	2	1.188	2308.45	0.557654	0.6196	6.546	0.291
PADBAZ_charged	7.27183	4.3116	1.028	0.368	823.314	0.247613	0.7096	2	0.173
cm504350q_si_002_clean	5.76264	4.30885	3.045	6.056	991.836	0.366171	0.5294	12.087	4.6
ILIFUE_clean	5.46839	4.30835	0	0.224	845.912	0.237611	0.4296	1	0.004677
CUKXUC_clean	4.71812	4.30637	0	0.608	1190.26	0.33337	0.5368	1.825	0.338
GARLUJ_clean	5.47258	4.30508	0	1.817	1490.51	0.477205	0.5688	4.482	0.762
WEMBUN_clean	4.83761	4.30379	0	0.504	2244.04	0.356019	0.4074	2.91	0.159
GARMAQ_clean	5.4678	4.29561	0	1.797	1479.57	0.469779	0.5666	5.331	0.543
LESWAI_clean	5.70322	4.2936	0.599	0.809	1194.97	0.357393	0.699	2	0.426
CUKYAJ_clean	4.71891	4.29348	0	0.611	1181.97	0.326769	0.5418	1.953	0.324
FUTZOK_clean	4.72075	4.28777	0	0.61	1202.62	0.331705	0.5424	1.982	0.331
GAJZEY_clean	4.80464	4.28777	0	0.486	1142.39	0.355132	0.5448	2	0.1
GAJYUN_clean	4.85568	4.28663	0	0.431	1091.56	0.348877	0.5342	2	0.069
IVUVIG_clean	6.23822	4.28609	1.207	0.551	1492.88	0.366233	0.5566	3	0.186
GEDTAM_clean	6.16288	4.28316	2	1.221	2317.05	0.577258	0.629	6.237	0.319
APAZOI_clean	6.38612	4.28228	3.969	2.014	2047.77	0.525607	0.6026	9.516	0.686
LUWMOH_clean	6.36296	4.2806	3.942	1.938	1999.45	0.495805	0.7458	9.844	0.633
CUWXAV_clean	6.49506	4.27985	3.672	1.905	1636.9	0.42225	0.5526	9.881	0.614
KIDVIE_clean	6.06928	4.27938	0.884	0.313	1653.86	0.376033	0.37	1.964	0.15
FAVGIV_clean	4.89361	4.27611	0	0.444	784.518	0.289385	0.4718	1	0.255
c5nj01930c_c5nj01930c2_clean	5.64911	4.27538	1.612	1.806	1108.37	0.366702	0.4986	4	1.189
VUKTAY_clean	5.60355	4.27431	0.324	2.008	1023.78	0.345754	0.4904	4.233	1.026
WEMCAU_clean	4.83981	4.27369	0	0.556	2235.14	0.338622	0.4032	2.942	0.161
BETDEL_clean	6.19335	4.27368	2	1.153	2251.25	0.530141	0.6174	6.463	0.24
NIKKIC_clean	5.94413	4.27315	3.877	1.065	1177.42	0.399638	0.4868	5.897	0.713
BULBER_clean	7.8305	4.27284	4	1.123	1437.06	0.370918	0.5544	7.844	0.652
MOJNAC_clean	4.66481	4.27217	0	1.163	1132.96	0.331099	0.577	1.615	0.931
CAYQAV_clean	5.97925	4.27197	3.461	0.506	1570.86	0.417615	0.5832	5.95	0.361
CUKXOW_clean	4.70734	4.27142	0	0.599	1163.02	0.322532	0.5338	1.904	0.325
ANENIR_clean	6.14773	4.26664	1	0.127	783.463	0.352204	0.4684	1	0.206
FORQEJ_clean	9.63063	4.26523	11.656	1.654	2192.11	0.67313	0.6976	19.32	1.23
SIKYER_clean	6.53029	4.26393	2	0.646	2088.91	0.504089	0.5152	4.152	0.405
IKETEY_clean	5.5138	4.26379	0.728	0.177	1676.6	0.34424	0.5562	1	0.111
BETFUD_clean	6.14614	4.2626	1.979	1.266	2329.37	0.58874	0.6258	5.854	0.388
FAVGOB_clean	4.8913	4.26213	0	0.451	774.721	0.282654	0.4632	1.024	0.249
PIQMUZ_clean	5.76653	4.2611	0.633	1.875	750.166	0.414063	0.5662	4.876	0.91
FORPIM_clean	9.59156	4.26108	11.374	1.787	2184.13	0.690238	0.709	17.805	1.416
CUMDIY_clean	5.05781	4.25829	0	0.217	699.865	0.196645	0.3956	0.77	0.048
TUYJED_clean	8.921	4.25748	8	2.448	2274.68	0.688873	0.5674	18.551	1.315
QOHYET_clean	5.66796	4.25652	0	1.934	1155.57	0.350479	0.5546	4	0.802
ASUBIB_clean	6.13583	4.25508	1.483	0.489	1472.07	0.349733	0.532	3	0.155
FORPOS_clean	9.45347	4.25355	11.489	1.657	2182.11	0.677411	0.7034	18.269	1.383
IBOTIC_clean	6.31717	4.2524	1.962	3.512	2347.07	0.711339	0.6358	12.247	1.481
SONTEV_clean	5.43437	4.24948	0	0.747	1179.06	0.360526	0.6604	1.972	0.135
EWETUW_clean	5.62021	4.24917	0.136	0.703	662.316	0.411838	0.5412	1	0.492
COTVUE_clean	5.96406	4.24876	1.094	1.807	1637.27	0.443169	0.5874	5.653	1.015
ATEJOA_clean	4.70745	4.24568	0	1.424	608.117	0.217759	0.4134	0.847	1.181
ICOWON_clean	5.79599	4.2449	0.135	0.357	1474.68	0.45583	0.5752	1.995	0.039
IKETIC_clean	5.48661	4.24072	0	0.293	1674.67	0.339473	0.5538	1.73	0.037
GEDRUE_clean	6.04452	4.23776	1.693	1.213	2304.55	0.546912	0.6118	5.401	0.412
KAHYUP_clean	8.96058	4.23716	8.447	2.295	2278.94	0.637912	0.467	16.272	1.577
KARTAA_clean	6.20188	4.23592	0.773	2.006	1747.42	0.3022	0.605	7.859	1.113
IKETOI_clean	5.47175	4.23311	0	0.293	1666.92	0.33288	0.5532	1	0.097
GEDSOZ_clean	6.10424	4.23086	1.9	1.32	2330.43	0.558223	0.618	6	0.308
KODPUP_clean	5.81016	4.22982	0	1.509	1439.88	0.346698	0.406	5.127	0.545
KAHZAW_clean	8.94072	4.22762	8.956	2.086	2118.43	0.591713	0.4648	16.916	1.234
GAJZOI_clean	4.76043	4.22431	0	0.478	1140.51	0.333559	0.5414	1.951	0.096
NAQREE_clean	8.85655	4.22407	9.331	2.183	2247.94	0.658619	0.3504	18.448	1.305
FAFQEJ01_clean	6.37389	4.22376	3.884	1.62	2225.33	0.442621	0.6474	9.313	0.995
ILIGEP_clean	5.40466	4.22337	0	0.228	816.766	0.227938	0.4238	1	0.002282
CUWWEY_clean	6.3126	4.22285	1	0.323	1327.35	0.38578	0.5216	2	0.11
LEDHIN_clean	5.14094	4.21977	0	0.374	671.365	0.28347	0.4356	1	0.035
LEDHEJ_clean	5.17343	4.21878	0	0.37	678.436	0.288456	0.403	1	0.038
ANENEN_clean	6.01479	4.21811	0.942	0.232	832.511	0.36266	0.48	1	0.26
GAKBAX_clean	4.75047	4.21764	0	0.481	1138.62	0.337808	0.5414	2	0.106
NUCYIV_clean	4.97799	4.21601	0	0.51	652.698	0.311344	0.5972	1.761	0.119
BETDOV_clean	6.15975	4.21588	0.291	2.23	1572.21	0.392656	0.5314	8.305	0.44
QOCSAD_clean	5.79442	4.21505	0.823	0.243	1468.21	0.392987	0.5024	1	0.221
BETGAK_clean	6.1095	4.21478	1.925	1.22	2331.97	0.591977	0.6284	6.757	0.254
MOMSIS_clean	6.17338	4.21228	0.33	2.089	1775.64	0.313573	0.6506	8.229	1.145
APAYIB_clean	5.96805	4.21212	4.812	2.501	2139.9	0.555611	0.6164	12.739	0.815
FAVGUH_clean	4.86763	4.2119	0	0.445	773.676	0.284274	0.4688	1	0.254
IPIJUM_clean	5.58529	4.21049	0.451	0.405	1483.34	0.314591	0.4342	0.94	0.336
ZIMLIS_clean	8.92267	4.20987	9.019	2.173	2237.68	0.628903	0.4656	17.791	1.41
FORQIN_clean	9.58088	4.20865	12.147	1.592	2156.73	0.660485	0.7006	17.147	1.508
NUCYAN_clean	4.98599	4.20846	0	0.506	662.288	0.328848	0.477	1.678	0.135
IKETUO_clean	5.44662	4.20794	0.51	0.203	1662.67	0.328791	0.552	1	0.102
HOXKUB_clean	6.32021	4.20706	2.878	0.647	1292.29	0.315151	0.5408	4.405	0.495
KAHYOJ_clean	8.86827	4.20402	8.82	2.249	2254.43	0.626094	0.6882	17.187	1.479
EZIPEK_clean	8.58626	4.2007	11.917	0.934	1671.68	0.384955	0.5836	12.698	2.692
NUCYER_clean	4.96656	4.20041	0	0.505	657.943	0.323473	0.5934	0.983	0.29
KEVWUF_clean	9.52723	4.19884	5.322	0.956	2188.13	0.680658	0.4762	10.316	0.477
JADBEY_clean	5.1025	4.19518	0	1.166	1188.64	0.359531	0.5822	3.983	0.191
NAQRAA_clean	8.82176	4.19423	8.138	2.372	2240.28	0.657551	0.3576	17.17	1.466
IKEVAW_clean	5.40684	4.19271	0	0.289	1637.64	0.319548	0.5474	1	0.086
AWOFOI_clean	5.44554	4.19244	0.142	0.892	2093.99	0.452892	0.5974	3.916	0.236
BUGSEC_clean	4.72085	4.19082	0	0.46	1101.18	0.334413	0.538	1.991	0.063
VUKTEC_clean	5.61851	4.19073	1	1.792	799.153	0.343219	0.5134	3.515	1.193
ZUNZIT_clean	5.02966	4.18682	0	0.449	1064.88	0.303935	0.53	1	0.144
NAQQED_clean	8.84631	4.18602	8.748	2.2	2235.29	0.606892	0.7116	18.26	1.259
QOCRUW_clean	5.79604	4.18591	0.923	0.232	1479.67	0.398692	0.5398	1.878	0.033
OCUGEZ01_clean	5.7662	4.18465	0.939	0.171	1459.07	0.439868	0.5694	15.775	0.195
BUGSIG_clean	4.72751	4.18275	0	0.45	1097.7	0.326984	0.5356	2	0.073
GAJZIC_clean	4.74189	4.18269	0	0.474	1144.61	0.344106	0.5442	1.986	0.101
FAVHES_clean	4.81694	4.18094	0	0.443	756.814	0.272033	0.4616	1	0.255
ZUPBET_clean	5.03517	4.18078	0	0.447	1109.78	0.308133	0.7248	1	0.15
ZIMLEO_clean	8.8325	4.17886	9.322	2.064	2223.09	0.621405	0.4712	17.937	1.217
DIVSUY_clean	6.25148	4.17859	3.932	1.905	1945.11	0.485697	0.5978	10.2	0.556
ZIMLAK_clean	8.81434	4.17837	9.681	2.062	2223.72	0.610357	0.7006	17.417	1.382
COTVOY_clean	5.88006	4.17812	0	1.978	1614.08	0.445402	0.5814	5.711	1.023
IXEFAS_charged	7.1377	4.17724	7	1.774	1150.23	0.428942	0.5036	10.252	1.782
XOFGEG_clean	20.2802	4.1755	71.445	18.542	1823.44	0.67627	0.5142	111.885	13.921
XAPTEQ_clean	5.59461	4.17124	0	2.346	1333.03	0.36736	0.5254	4.84	1.036
DIBJIJ_clean	6.10817	4.16928	1.224	1.692	899.273	0.329164	0.5054	3.939	1.182
RIGVOU_clean	4.93156	4.16902	0	0.619	753.709	0.162967	0.5632	1.964	0.062
DALTAO_clean	5.94592	4.16513	3.184	1.516	1417.2	0.445458	0.5806	7.593	0.55
MURTUO_clean	5.36071	4.16389	0	0.268	861.496	0.26251	0.6732	1.12	0.127
BUGSOM_clean	4.69508	4.16375	0	0.443	1093.22	0.321319	0.5332	2	0.071
XOFGAC_clean	20.2849	4.16314	37.857	8.423	1835.3	0.681529	0.3978	64.448	5.41
LEYRAK_clean	9.5213	4.16248	11.845	1.581	2148.73	0.670268	0.5888	17.239	1.391
NEBYOK_clean	5.47437	4.15922	0	1.214	611.158	0.294124	0.4356	3.245	0.502
WIYWOS_clean	5.5468	4.15747	0	1.305	957.433	0.330101	0.424	3.927	0.394
LEDNIT_charged	4.72844	4.15581	0	0.293	316.677	0.202265	0.5926	0	0.298
OXAMEG_clean	5.69878	4.15176	2.086	4.624	1528.5	0.441578	0.6626	11.9	2.416
WIYWAE_clean	5.55509	4.14993	0.681	1.149	953.655	0.325342	0.499	3.773	0.539
NUHQAK_clean	6.11993	4.14765	3.618	1.848	1832.14	0.480098	0.5942	8.181	0.801
OCUGEZ_clean	5.71674	4.14737	1	0.145	1442.09	0.43471	0.4414	16.131	0.185
WIYWUY_clean	5.49903	4.14636	1.33	0.928	937.998	0.321633	0.437	3.795	0.452
KEWBUL_clean	5.54329	4.14541	0.847	1.123	971.772	0.335418	0.4854	4	0.417
ABEXEM_clean	4.82084	4.14331	0	0.83	968.791	0.280551	0.494	1.563	0.571
BUGSAY_clean	4.67913	4.1432	0	0.438	1087.13	0.315696	0.5314	2	0.069
YEYFEP_clean	6.98334	4.14157	4	1.337	2249.87	0.544341	0.3762	8.516	0.761
XOVPON_clean	5.74841	4.13919	0.843	0.192	1444.67	0.44136	0.4556	2	0.04
MUWRIH_clean	20.2267	4.13676	71.022	32.404	1836.17	0.60499	0.3974	120.601	22.076
DALSUH_clean	5.91398	4.13588	1.278	1.844	1386.92	0.422549	0.5694	7.813	0.446
WOJZAY_clean	6.27243	4.13122	4	1.912	1915.59	0.509212	0.591	8.87	0.721
QOCSEH_clean	5.70812	4.12503	0.709	0.202	1397.59	0.374298	0.5434	1.62	0.084
LEYQUD_clean	9.49015	4.11988	12.009	1.511	2134.49	0.652175	0.703	16.873	1.442
EQUBOI_clean	4.70314	4.11847	0	0.828	957.405	0.250179	0.4856	1.966	0.457
LALFUB_clean	4.98066	4.11701	0	0.253	1391.23	0.29592	0.3858	0.995	0.048
MULXOH_clean	5.40379	4.11586	1.448	0.675	1724.57	0.483303	0.5124	2.852	0.426
KAHYID_clean	8.93039	4.11514	8	2.386	2249.06	0.630911	0.7126	16.878	1.517
GUWDUY_clean	6.18049	4.11372	1	0.906	1677.34	0.614177	0.6008	3.526	0.367
UGUHEK_clean	4.77594	4.10655	0	0.796	691.545	0.323991	0.379	1.565	0.67
APAYUN_clean	6.02417	4.10555	6.62	1.982	2066.79	0.592904	0.6206	12.753	0.917
CUWHUZ_clean	16.5433	4.10215	20.695	8.488	1933.37	0.737321	0.6922	43.674	4.986
XINHOT_clean	5.41924	4.10207	0	0.669	726.815	0.281529	0.3916	1.977	0.064
LIBQIY_clean	9.48211	4.09783	9.975	1.837	2123.81	0.637636	0.5046	15.418	1.543
IFUNUU_clean	5.50748	4.0974	0.29	1.122	1548.79	0.418432	0.5726	3.991	0.191
EQUBUO_clean	4.678	4.09417	0	0.808	941.234	0.237803	0.4712	1.327	0.573
PIZPAP_clean_h	5.02301	4.09369	0	0.511	1625.99	0.344467	0.5616	2	0.143
SUNHUF_clean	6.56646	4.08998	2	0.615	1485.95	0.449931	0.5968	4	0.231
IFUPAC_clean	5.45872	4.0869	0	1.18	1585.35	0.4288	0.5752	4.668	0.122
IKUTUF_clean	8.78737	4.08662	8.742	4.183	2075.01	0.589005	0.6536	22.205	2.001
DALVEU_clean	5.33631	4.08532	0.016	5.059	1571.53	0.452001	0.5888	7.284	3.999
UGUGUZ_clean	4.77323	4.07807	0	0.897	684.632	0.315138	0.5694	1.054	0.802
YAVWAW_clean	4.87227	4.07548	0	0.82	1145.93	0.381355	0.4176	1.738	0.492
VUWSAJ_clean	5.66843	4.07448	0	1.51	1893.61	0.541584	0.4914	4	0.711
ABEXIQ_clean	4.80529	4.06893	0	0.82	954.695	0.267174	0.4776	1.95	0.459
YAVVID_clean	4.84619	4.06844	0	0.813	1121.07	0.374412	0.5422	1.787	0.473
CIQQIE_clean	6.69548	4.06015	5.092	12.49	1589.58	0.555324	0.5732	23.984	7.434
QIBTAW_charged	6.28512	4.05802	1.633	3.731	652.48	0.41993	0.4184	8.426	2.417
IYOTAT_clean	6.12724	4.05651	2.531	4.944	2470.71	0.698231	0.4976	17.592	1.76
HIDCUU_clean	4.77714	4.04915	0	1.869	561.972	0.2634	0.4404	1.854	1.364
CUWZIF_clean	6.90107	4.04842	2	1.039	1455.33	0.443886	0.5514	4.998	0.356
NETHOJ_clean_h	4.97649	4.04567	0	0.528	1607.37	0.335646	0.552	2	0.123
QADWEA_clean	4.644	4.03482	0	0.544	763.808	0.251007	0.4474	0.141	0.533
YAVVUP_clean	4.79083	4.0345	0	0.797	1096.45	0.364049	0.3014	1.69	0.496
RUWXAJ_clean	5.17293	4.0299	0	0.333	836.842	0.312847	0.5372	1	0.076
GEDSUF_clean	6.8646	4.02613	2	1.02	1460.83	0.464115	0.5606	4.48	0.524
EQUBIC_clean	4.62524	4.02529	0	0.808	877.337	0.232076	0.4672	0.342	0.728
YAVVOJ_clean	4.78155	4.02282	0	0.792	1095.49	0.36716	0.5582	1.751	0.483
VEHRIL_clean	8.79809	4.02227	4	1.181	2192.07	0.626694	0.4904	9.309	0.61
ic400777c_si_002_clean	6.92734	4.01933	2	2.486	1520.73	0.418931	0.5638	8.618	0.567
SOZSEH_clean	8.87095	4.01926	8	3.372	1779.57	0.630744	0.6274	15.352	2.129
ABEXUC_clean	4.74458	4.0168	0	0.816	905.952	0.263185	0.4864	0.601	0.713
SOZRUW_clean	8.81736	4.01112	8	3.388	1794.66	0.644771	0.63	16.133	2.018
HICZAW_clean	4.79099	4.0094	0	1.823	586.788	0.26924	0.4496	1.003	1.493
EVURAP_clean	4.91998	4.00691	0	0.422	1094.53	0.325073	0.4888	1	0.171
RUWWUC_clean	5.12851	4.00559	0	0.379	877.489	0.29949	0.5092	0.985	0.085
WOJYEB_clean	6.51403	4.00435	3.564	4.402	604.916	0.322653	0.4738	10.564	2.332
XOTGUI_clean	5.14072	4.00351	0	0.475	2014.34	0.386099	0.4626	2.246	0.196
SOZSAD_clean	8.8027	3.99777	7.991	3.416	1802.77	0.645363	0.631	15.587	2.221
QADWOK_clean	4.58729	3.99418	0	0.549	733.177	0.239833	0.4456	0	0.545
SOZSOR_clean	8.74499	3.992	7.714	3.34	1785.62	0.621043	0.3694	16.58	1.857
HIDDAB_clean	4.73402	3.99038	0	2.095	716.864	0.255359	0.4374	0.357	1.912
IYOSUM_clean	6.18145	3.97754	2.769	4.878	2480.99	0.701666	0.4956	17.436	1.788
PIZPOD_clean_h	4.95479	3.97477	0	0.538	1546.28	0.312266	0.4742	2	0.12
PIZPIX_clean_h	4.99576	3.97323	0	0.515	1574.79	0.32773	0.5566	2	0.127
SOZSIL_clean	8.7376	3.97317	7.774	3.352	1793.88	0.631404	0.6284	14.753	2.251
ABEYAJ_clean	4.73097	3.9715	0	0.814	913.695	0.245593	0.4682	1.277	0.577
SOZSUX_clean	8.70746	3.96873	7.386	3.479	1783.95	0.615958	0.4332	15.779	1.993
CEYWOU_clean	5.92045	3.96552	0	0.854	1106.54	0.320704	0.488	1.63	0.269
ALEQIT_clean	5.78407	3.96262	0	0.596	677.8	0.227759	0.434	2	0.042
IGUCIY_clean	4.91096	3.9591	0	1.083	587.51	0.26144	0.4326	2.11	0.617
QADWUQ_clean	4.54229	3.95239	0	0.54	716.655	0.236009	0.3828	0	0.552
LAGQER_clean	4.88781	3.95017	0	0.471	1761.41	0.466399	0.489	2	0.082
UZOBES_clean	6.46877	3.94639	1	0.651	1483.33	0.395104	0.5342	2	0.393
GARTAX_clean	4.45838	3.94557	0	0.418	1125.98	0.301193	0.4868	1	0.153
ABEYEN_clean	4.70447	3.94356	0	0.797	894.021	0.240606	0.4642	1.639	0.512
CUWYAW_clean	6.66043	3.94178	5.68	1.83	2112.73	0.548327	0.6192	9.721	1.045
RUWXEN_clean	5.03811	3.94141	0	0.431	1178.02	0.346863	0.5838	1	0.169
EVUQUI_clean	4.83999	3.93851	0	0.406	1049.12	0.315075	0.4838	1	0.154
FEWGUL_clean	4.38967	3.93713	0	0.777	694.151	0.233906	0.3828	0	0.743
QADXAX_clean	4.50897	3.9304	0	0.525	707.48	0.233389	0.5092	0	0.536
GEDRAK_clean	5.77362	3.92842	0.7	1.44	2398.21	0.520425	0.6018	5.614	0.345
LAGQOB_clean	4.89671	3.9272	0	0.47	1753.02	0.450758	0.4892	1.824	0.116
QADWIE_clean	4.58512	3.92708	0	0.533	722.607	0.244775	0.4464	0	0.551
LIXXEW_clean	5.51875	3.92568	0.257	0.613	997.327	0.311741	0.5994	1.259	0.274
PIZPIX02_clean	4.8742	3.92497	0	0.536	1636.83	0.314892	0.67	2	0.14
KIBDEF_clean	4.31904	3.92279	0	0.343	798.722	0.2374	0.5994	0	0.338
NEPWIQ_clean	4.3412	3.92268	0	0.333	765.165	0.221759	0.565	0	0.339
EVUQOC_clean	5.3745	3.92262	0	0.462	1102.05	0.320551	0.4832	1	0.188
ABEYIR_clean	4.69665	3.92183	0	0.792	879.845	0.235578	0.464	0.968	0.615
LABQAI_clean	5.3891	3.9099	0.064	0.563	460.911	0.249265	0.57	2	0.16
RUWWOW01_clean	5.03981	3.90859	0	0.422	1131.86	0.331409	0.4794	1	0.152
FATKUI_clean	4.71614	3.90797	0	0.713	1087.25	0.278494	0.4914	2.017	0.402
RUSWUZ_clean	6.54942	3.9072	1	0.5	1492	0.46255	0.5602	2	0.331
AFIPAH_clean	4.37538	3.90569	0	0.329	841.292	0.273649	0.5032	0	0.326
WEGFUL_clean	4.85962	3.90561	0	0.747	896.439	0.263631	0.608	1.931	0.277
CUWTUL_clean	6.09533	3.90326	0.907	0.329	1180.08	0.365721	0.5142	1.165	0.281
LEDNEP_charged	4.53355	3.90286	0	0.389	289.105	0.202367	0.386	0	0.406
RUSXEK_clean	6.54291	3.90146	1.341	0.384	1488.27	0.450258	0.4928	2	0.339
SUNJIV_clean	4.89155	3.90131	0	0.469	1754.51	0.438553	0.5894	1.994	0.06
RUWWOW_clean	5.0384	3.90108	0	0.421	1143.96	0.332493	0.4642	1	0.155
SUNJOB01_clean	4.89634	3.8976	0	0.476	1723.73	0.433877	0.475	1.941	0.074
SUNJOB_clean	4.89048	3.89627	0	0.465	1744.51	0.428626	0.4846	1.829	0.102
QIBTEA_charged	4.9353	3.89407	0	3.974	316.412	0.353266	0.404	1.061	3.872
QUPDEL_clean	4.30346	3.89395	0	0.354	790.339	0.233363	0.4116	0	0.358
QUPDEL01_clean	4.31787	3.88877	0	1.344	791.695	0.232546	0.4068	0	1.345
GARSUQ_clean	4.38052	3.88796	0	0.39	1121.78	0.301304	0.4852	1	0.122
WEGGAS_clean	4.84334	3.88578	0	0.734	895.132	0.259973	0.5942	0.22	0.676
FOFCIO_clean	4.5361	3.88522	0	0.407	367.243	0.206306	0.3598	0.508	0.199
KIBDIJ_clean	4.30909	3.88512	0	0.333	740.264	0.234004	0.3658	0	0.339
BETDIP_clean	6.11094	3.88458	2.494	0.96	2108.93	0.519398	0.6132	4.76	0.486
HICZIE_clean	4.75635	3.88223	0	1.914	552.032	0.259724	0.4418	1.34	1.56
GARTIF_clean	4.43647	3.87557	0	0.404	1132.95	0.284812	0.471	1	0.14
ZEZPIF_clean	4.9314	3.8688	0	1.099	1333.04	0.445741	0.5842	0	1.115
UZIZOU_clean	6.4384	3.86623	1	0.691	1474.71	0.386174	0.5334	2	0.404
TEJGIA_clean	4.64155	3.86357	0	0.68	1035.3	0.247975	0.5566	1.674	0.429
WIYWEI_clean	5.60421	3.86066	0.1	1.212	937.281	0.329946	0.4952	3.921	0.312
NUVWEH_clean	5.84014	3.85397	0	0.514	1203.66	0.340385	0.4128	1.982	0.173
ELIJOZ_clean	5.0309	3.85268	0	0.436	1155.21	0.337266	0.5	1	0.161
WOJZOM_clean	5.77002	3.85246	2.354	2.154	1972.92	0.472044	0.4534	8.055	0.832
POBMOJ01_clean	16.0903	3.85233	9.419	3.564	1784.32	0.64616	0.4316	18.41	2.38
LABPUB_clean	5.35903	3.85156	0	0.587	449.583	0.249128	0.5642	2	0.167
IHIMAP01_clean	5.07944	3.8505	0	0.265	927.816	0.236204	0.4326	1	0.077
YUMFUJ_clean	5.62483	3.84836	1.725	2.873	2334.41	0.5704	0.7552	12.775	0.884
XOMJOY_clean	6.10947	3.84777	1	2.186	613.441	0.43211	0.6006	4.51	1.3
TEJGIA01_clean	4.64544	3.84764	0	0.689	1040.62	0.248826	0.5422	1.865	0.413
MUGXIX_clean	6.18311	3.84627	3.102	1.471	1799.74	0.523441	0.5564	6.166	0.85
DUMXEQ01_clean	4.78039	3.84263	0	0.739	828.843	0.254591	0.4502	1.726	0.334
CEDFOI_clean	8.34336	3.84131	6.465	4.102	1912.36	0.506341	0.6248	16.432	2.544
FOKYIP_clean	5.79638	3.84056	2.171	2.233	1981.83	0.481583	0.5912	8.679	0.805
SOZGIZ_clean	8.59808	3.83664	7.96	3.339	1782.17	0.608761	0.6308	14.819	2.199
GEJJEL01_clean	4.95342	3.83497	0	0.25	910.263	0.220078	0.4388	1	0.062
LABPOV_clean	5.38943	3.83465	0	0.568	444.245	0.254144	0.4348	1.983	0.171
BUWMEN_clean	5.23161	3.83405	0	1.656	2065.33	0.545721	0.6496	3.914	1.181
XEKMIL_clean	4.64233	3.82793	0	0.677	1018.44	0.246827	0.4344	2.403	0.31
DUMXEQ_clean	4.75958	3.82785	0	0.725	805.711	0.254417	0.4496	0.101	0.703
FOCZEE_clean	4.4728	3.82667	0	0.4	355.495	0.208404	0.3688	0	0.408
GEDSAL_clean	5.44628	3.82645	0	1.417	2237.72	0.509868	0.5966	4.241	0.526
MITGOL_clean	4.76638	3.82621	0	0.316	897.1	0.203547	0.4172	1	0.117
IGUCEU_clean	4.52933	3.82475	0	1.501	529.35	0.260826	0.4484	0	1.566
SINXET_charged	4.94582	3.8237	0	1.057	738.404	0.288124	0.5178	1.126	0.956
IMACND_clean	4.34425	3.82182	0	0.244	838.501	0.299779	0.5398	0	0.248
BUWMIR_clean	5.20646	3.81875	0	1.617	2092.97	0.569448	0.6684	4.714	1.093
TORJOB_clean	5.4126	3.81862	0	1.516	1564.49	0.528458	0.5704	5.234	0.644
TORJAN_clean	5.41891	3.81819	0	1.489	1554.01	0.519353	0.5738	5.731	0.593
WOJYIF_clean	6.35968	3.81807	0.788	5.889	550.71	0.298125	0.4758	8.624	2.884
XOTZIR_clean	6.298	3.81619	1	0.35	798.487	0.34684	0.5696	1.84	0.17
XUJSAY_clean	5.36362	3.81487	0	1.331	257.114	0.322836	0.4892	0	1.349
UZOBIW_clean	6.4074	3.81156	1	0.686	1465.13	0.378779	0.6334	2.907	0.168
FATKAO_clean	4.65609	3.80909	0	0.673	1014.02	0.238419	0.465	1.845	0.413
GUSMAJ_clean	4.67375	3.80751	0	2.901	575.521	0.355908	0.4708	0	3.003
ELIKEQ_clean	4.99766	3.80728	0	0.432	1166.85	0.328463	0.4966	1	0.154
UREVOE_clean	4.98141	3.80725	0	0.659	1156.15	0.310125	0.6122	2	0.148
QATKOO_clean	5.44759	3.80722	0.886	1.592	1414.07	0.459712	0.626	3.719	0.938
TEJGEW_clean	4.65952	3.80073	0	0.676	1014.2	0.247508	0.4662	1.545	0.472
GARTEB_clean	4.30272	3.79858	0	0.367	1104.37	0.295792	0.4846	1	0.13
QATKII_clean	5.10915	3.79672	0	1.707	1321.26	0.452026	0.4292	2.456	1.164
SUNJER_clean	4.80272	3.79637	0	0.524	1698.73	0.405867	0.596	1.895	0.081
BUPVEP_clean	8.00881	3.79594	4	1.738	1586.52	0.342103	0.582	8.526	1.344
FATKOC_clean	4.67985	3.79401	0	0.693	1011.46	0.250219	0.4774	2.086	0.384
CODRUJ_clean	4.3292	3.79384	0	0.318	755.058	0.253641	0.4878	0	0.32
WOJYOL_clean	6.3232	3.79224	0	6.148	545.369	0.293146	0.5984	8.093	2.822
KULRIT_clean	5.77631	3.79148	1.599	0.641	1923.58	0.403717	0.3854	2.4	0.485
TORJUH_clean	5.30819	3.79107	0	1.488	1513.8	0.519498	0.5788	4.768	0.77
YIRHOY_clean	4.32621	3.78826	0	0.713	950.357	0.129177	0.4352	1.573	0.491
RUSXAG_clean	6.44133	3.78742	1	0.484	1503	0.432924	0.5494	2	0.337
ATUXIY_clean	5.42434	3.78722	0	2.548	1520.84	0.342345	0.5342	6.075	1.207
IHILUI_clean	4.87031	3.7868	0	0.248	806.195	0.196995	0.4228	1	0.049
MIHLOF_clean	5.26092	3.78569	0	0.513	739.196	0.331286	0.4186	2	0.045
MOXKAN_clean	5.24035	3.78554	0	2.203	550.2	0.313407	0.427	1.896	1.826
BETDUB_clean	6.03659	3.7841	2.999	0.837	1945.06	0.521964	0.6102	4.864	0.388
BUWMAJ_clean	5.16551	3.78381	0	1.608	1971.74	0.54654	0.662	5.327	0.976
c4dt02048k_c4dt02048k2_clean	4.85859	3.78197	0	0.964	661.212	0.305229	0.4384	1.651	0.703
FEYZUF_clean	5.22495	3.78183	0	1.75	1174.9	0.31648	0.5098	2.977	1.046
TORKES_clean	5.31982	3.78089	0	1.47	1498.22	0.506141	0.4228	2.916	1.034
TEJGAS_clean	4.74057	3.77757	0	0.693	991.998	0.250679	0.4686	2.802	0.251
GEDQUD_charged	5.25686	3.77734	0	1.118	1297.87	0.43927	0.5522	3.543	0.442
UZATAR_clean	4.70366	3.77441	0	0.313	876.761	0.203185	0.5338	1	0.109
XOMJUE_clean	6.09418	3.77279	0	2.455	603.908	0.416662	0.6152	5.458	0.984
YAVSOG_clean	5.27147	3.77137	0	1.155	810.938	0.296641	0.6406	3.474	0.295
RUSWIN_clean	6.48006	3.76789	1.261	0.369	1499.33	0.431746	0.5486	2	0.315
HUCXUA_clean	6.72319	3.76747	2.258	0.699	1441.14	0.429523	0.5554	3.968	0.486
IWOSAP_clean	4.764	3.76645	0	0.25	751.282	0.187023	0.6374	0.961	0.049
HAWVEI_clean	5.44774	3.7649	0	0.928	1222.23	0.348652	0.526	2.591	0.302
HAWGIY_clean	4.9936	3.76376	0	0.698	587.725	0.254516	0.3948	1.84	0.088
ic062019u-file003_clean	5.13093	3.75996	0	1.655	1238.43	0.322769	0.515	3.514	0.89
XUWVUG_clean_h	3.95338	3.75922	0	0.068	197.336	0.0898463	0.471	0	0.068
SOZGOF_clean	8.62412	3.75854	7.826	3.504	1771.69	0.598036	0.6322	16.109	1.956
HAWVAE_clean	5.43472	3.75459	0	0.965	1218.49	0.333688	0.5248	2	0.409
ELIKIU_clean	4.97124	3.7531	0	0.425	1122.94	0.326193	0.505	1	0.149
ZOTKAW_clean	4.77881	3.75238	0	0.913	643.033	0.300732	0.4686	1.818	0.631
XEGKIF_clean	5.20553	3.75045	0	1.658	1101.02	0.390988	0.653	1.376	1.428
HUCXOU_clean	6.73345	3.74488	2.543	0.604	1439.37	0.43188	0.5556	4	0.485
MAPLEX_clean	5.48812	3.7418	0.128	2.268	1166.77	0.346569	0.504	5.816	0.974
UYOFIY_clean	4.54158	3.74063	0	2.607	1216.19	0.268884	0.5996	1.858	2.242
CIGDUT_clean	5.04549	3.73361	0	1.303	237.061	0.293276	0.5092	1.037	1.092
GEDSEP_clean	4.82283	3.73359	0	1.31	1023.08	0.372155	0.5156	2.294	0.73
ELIKOA_clean	4.97213	3.73339	0	0.434	1148.96	0.315643	0.4918	1	0.152
TORJIV_clean	5.15558	3.73306	0	1.49	1453.8	0.499351	0.5828	4.193	0.845
CUWXUP_clean	5.81508	3.73125	0	2.758	1150.61	0.366154	0.5122	4.724	1.517
HUCXIO_clean	6.71014	3.72796	3.227	0.358	1431.04	0.433623	0.554	3.921	0.539
UDIQII_clean	5.3997	3.7276	0	1.263	1283.87	0.332851	0.576	4.817	0.436
ELIKUG_clean	4.95561	3.7268	0	0.423	1129.17	0.310694	0.4908	1	0.145
HAWVIM_clean	5.41474	3.72498	0	0.96	1201.98	0.334898	0.522	2	0.414
HAWVUY_clean	5.4288	3.7248	0	0.964	1209.7	0.3295	0.523	2	0.398
MAPCUE_clean	5.3952	3.72256	0	2.31	1163.8	0.342742	0.499	4	1.332
GUXSEY_clean	6.24254	3.72061	2.004	4.228	1194.16	0.354711	0.5316	7.869	2.806
HUCXEK_clean	6.73085	3.71981	3.586	0.216	1437.51	0.439419	0.5568	4	0.5
CIGFAB_clean	5.06435	3.71465	0	1.258	240.436	0.298682	0.5158	1.147	1.001
FATKIW_clean	4.92999	3.7145	0	0.694	1016.62	0.252122	0.477	1.956	0.399
HAWVOS_clean	5.41179	3.71334	0	0.97	1198.02	0.319002	0.519	2	0.392
DATHAJ_clean	5.55335	3.71297	0	0.817	726.028	0.22883	0.4308	3.749	0.113
DAHNUW_clean	5.84798	3.71152	0.954	0.696	1727.89	0.351484	0.5894	3.912	0.264
FATKES_clean	4.81739	3.70783	0	0.684	1025.9	0.266955	0.4878	2.758	0.266
MUFYAP_clean	6.26363	3.70776	1.321	0.475	978.115	0.2638	0.5842	2	0.436
QITDOO_clean	4.51149	3.70593	0	4.651	623.741	0.260708	0.3882	0	4.47
HAPNUK_clean	5.80307	3.70444	1.71	1.189	1370.95	0.357572	0.5352	4	0.808
HAPNOE_clean	5.80604	3.7042	1.565	1.289	1358.54	0.358721	0.535	4	0.83
MUFXUI_clean	6.32175	3.7026	0.697	0.589	995.288	0.262744	0.5848	2	0.433
CIGFEF_clean	5.08065	3.70225	0	0.71	1026.35	0.349712	0.547	1.886	0.33
GUXSIC_clean	6.13867	3.70141	0	4.842	1120.27	0.322643	0.517	7.345	2.79
HAWWAF_clean	5.36818	3.69998	0	0.961	1179.03	0.320567	0.5186	2	0.371
ELILAN_clean	4.95628	3.69174	0	0.422	1116.59	0.309722	0.4992	1	0.141
WOJYUR_clean	6.03938	3.6829	2.316	5.074	514.016	0.290556	0.5984	7.975	3.343
CUWVIB_clean	5.59458	3.68098	0.573	0.407	1146.31	0.340299	0.4962	1	0.295
TORKAO_clean	5.01927	3.67935	0	1.498	1435.4	0.496261	0.5712	3.585	0.955
BETFOX_clean	5.13144	3.67825	0	2.14	1196.21	0.368349	0.5018	5.879	0.748
HUCXAG_clean	6.73203	3.67524	2.056	0.733	1413.13	0.438826	0.5564	4	0.494
EBEXIU02_clean	4.00389	3.67365	0	1.019	501.521	0.194214	0.386	0	1.021
TORJER_clean	5.04936	3.67231	0	1.477	1436.77	0.490058	0.5858	2.753	1.071
DUMXIU_clean	4.39406	3.66786	0	0.582	560.452	0.238669	0.4366	0	0.596
ATIRUS_clean	4.46122	3.66446	0	0.29	327.839	0.207544	0.4254	0	0.29
BUVHEH_clean	4.88072	3.66399	0	0.492	2100.31	0.485242	0.5996	2	0.135
ELILER_clean	4.98078	3.65658	0	0.43	1110.94	0.297501	0.487	1	0.127
HUCWUZ_clean	6.73347	3.6531	2.831	0.463	1424.07	0.443702	0.5568	4.572	0.397
VOXKIE_clean	6.80539	3.65176	4	0.704	1369.86	0.454115	0.468	4.418	0.98
MEWNEH_clean	5.42515	3.64983	0	0.654	330.635	0.164187	0.4442	0	0.659
HUCWOT_clean	6.74016	3.64875	3.451	0.274	1425.52	0.448968	0.5586	4	0.491
FIJDUY_clean	5.11347	3.64709	0	0.692	1805.45	0.412529	0.5992	2	0.446
LOZSOK_clean	4.88564	3.63855	0	2.839	574.268	0.277923	0.628	0	2.891
VAPBEV_clean	6.2413	3.63671	1.682	0.939	871.132	0.467536	0.5146	2	0.992
HILJUJ_clean	4.42922	3.63352	0	0.276	310.567	0.214617	0.4212	0	0.278
IHIMAP_clean	4.88033	3.6251	0	0.26	780.03	0.222409	0.4506	1	0.064
ELILIV_clean	4.97952	3.62473	0	0.419	1091.64	0.297042	0.4882	1	0.135
DIBPAH_clean	5.70136	3.62358	0	1.836	1493.52	0.487255	0.5674	4	0.689
BUVVIZ_clean	5.00001	3.6207	0	2.285	572.133	0.239272	0.4138	3.301	1.712
GESNIC_clean	6.37295	3.61972	1.363	1.194	713.721	0.289288	0.4796	1.988	1.151
FOWTOC_clean	5.29743	3.61946	0.673	1.861	1132.68	0.427845	0.4982	4.312	1.044
EQAMUG_clean	4.23795	3.61938	0	1.019	688.208	0.233116	0.424	0.49	0.941
VAPBIZ_clean	6.25794	3.6162	1.986	0.89	876.554	0.470059	0.4318	2	1.031
HAPPAS_clean	5.66478	3.61524	0	1.567	1255.98	0.341853	0.5282	3.991	0.722
LORROB_clean	6.37003	3.61495	2.334	2.153	938.703	0.360212	0.4628	6.285	1.296
NIKJIB_clean	7.23675	3.61132	4	0.966	1184.22	0.462633	0.498	5.229	1.073
LOZSUQ_clean	4.85969	3.60906	0	2.903	552.609	0.268764	0.7178	0.8	2.573
IXISOZ02_clean	4.74076	3.59919	0	0.927	983.567	0.340949	0.493	1.078	0.71
NUVBIQ_clean	4.60795	3.59775	0	0.332	840.114	0.204223	0.3692	1	0.122
FORPUY_clean	9.42246	3.59342	8.604	1.911	1908.86	0.592195	0.6696	15.405	1.275
DAHPAE_clean	5.00613	3.59286	0	0.476	1943.24	0.315779	0.5872	2	0.233
FOXHUX_clean	5.2601	3.59083	0	1.922	1141.44	0.433527	0.4984	3.992	1.051
PEVLIN_clean	4.23888	3.58587	0	0.152	451.698	0.21629	0.6232	0	0.155
YIXFIW_clean	4.72359	3.58415	0	0.946	963.816	0.335704	0.439	1.905	0.55
PUNSIB_clean	5.01625	3.57988	0	0.841	942.101	0.402959	0.4076	2.399	0.446
RANNOM_clean	5.69914	3.57907	0.646	0.558	1612.66	0.402497	0.5832	2	0.26
FIMXUW_clean	4.96245	3.57593	0	0.493	760.785	0.202798	0.4152	1.864	0.154
BUVVOF_clean	4.68198	3.57584	0	2.049	493.025	0.211511	0.4188	2.37	1.528
IKAYAU_clean	4.59122	3.56678	0	0.671	325.484	0.246128	0.3984	0.033	0.667
MEJZIM_clean	5.3333	3.56234	0	0.8	503.361	0.256695	0.421	2	0.277
WEMCEY_clean	5.09454	3.5623	0	0.749	649.886	0.171005	0.3988	1.802	0.326
WAZQIZ_clean	5.13597	3.56044	0	1.568	1000.27	0.396809	0.502	3.423	0.565
RANNUS_clean	5.60983	3.56003	1	0.481	1546.68	0.415449	0.4048	1.996	0.267
WEFZIS_clean	4.30666	3.54798	0	0.356	662.208	0.229064	0.4484	0	0.346
EVADEK_clean	5.2436	3.53683	0	4.278	869.818	0.211058	0.4392	4.143	2.878
MEJZEI_clean	5.32267	3.53615	0	0.804	498.537	0.261941	0.4246	0.868	0.544
DICVAO_clean	6.28011	3.53464	2	1.472	1454.75	0.506652	0.5698	5.798	0.612
TUYJAZ_clean	9.06373	3.5335	8	2.001	1888.19	0.641464	0.5604	12.495	1.728
AXINEA_clean	5.37744	3.53202	0	4.24	653.213	0.322348	0.4478	0.734	4.109
FIVNAZ_clean	4.57167	3.52743	0	0.123	1354.32	0.275004	0.5842	0.404	0.077
CUWXOJ_clean	5.20089	3.52692	0	2.85	1137.88	0.374345	0.5102	5.43	1.141
WEVZUT_clean	5.27812	3.52606	0	1.489	798.942	0.291697	0.4172	3.292	0.939
AZEWEH_clean	4.13891	3.52594	0	0.183	369.977	0.185711	0.4542	0	0.18
QAWREM_clean	4.54212	3.52572	0	0.613	694.124	0.233636	0.385	22.343	0.292
ELECIJ_clean	5.29894	3.51797	0	3.321	1472.06	0.40857	0.5722	4	2.311
NARPUU_clean	4.57962	3.51552	0	0.451	599.01	0.219221	0.4196	1	0.262
RASXIT_clean	5.08501	3.51139	0	0.728	644.893	0.165287	0.5046	0.665	0.593
IXEDOE_charged	7.09574	3.51061	2	1.221	1307.68	0.494157	0.5346	3.984	0.812
FULQOT_clean	5.67142	3.50634	0	1.357	1110.34	0.288764	0.4972	4	0.23
XASJUZ_clean	5.3717	3.49252	0	0.669	687.912	0.287324	0.6078	2	0.335
QAWRIQ_clean	4.49398	3.4919	0	0.649	683.645	0.226483	0.6134	23.115	0.339
DUBBEI_clean	4.93494	3.49142	0	1.422	1263.38	0.258126	0.5166	2.371	1.045
PEGQUP_clean	4.99244	3.49069	0	0.716	618.757	0.147813	0.4172	1.899	0.271
NIZNAN_clean	5.62761	3.49058	0	1.865	1545.25	0.483203	0.5158	4.638	0.594
TIRKEM_clean	5.36618	3.48834	0	2.022	1111.28	0.419854	0.6686	4.483	0.989
GESNOI_clean	6.41874	3.48818	1.227	1.13	668.393	0.286455	0.4826	3	0.842
PUCKUV_clean	5.10039	3.48814	0	1.099	773.41	0.228571	0.647	0.882	0.961
JOSNAG01_clean	4.34391	3.48794	0	0.249	790.023	0.336521	0.4824	0.239	0.206
cg034025wsi20030214_115651_clean	4.98405	3.48688	0	0.474	1199.75	0.30184	0.5452	2	0.083
WEMDAV_clean	5.02432	3.48688	0	0.727	609.55	0.154074	0.629	1.618	0.359
TEJBAN_clean	4.03108	3.48324	0	1.917	387.305	0.318974	0.4756	0	1.932
EPAGEJ_clean	5.19961	3.47948	0	3.522	743.29	0.292916	0.4886	3.661	2.944
JOSNAG_clean	4.31831	3.47722	0	0.246	756.727	0.336751	0.5986	1	0.083
KAVKIC_clean	5.02071	3.4738	0	0.731	618.391	0.152812	0.4156	1.994	0.256
WEMCIC_clean	5.03643	3.47331	0	0.724	623.511	0.166177	0.3982	1.514	0.386
DUQSEO_clean	3.77576	3.47286	0	0.117	285.313	0.25632	0.4436	0	0.117
EJIDUW02_clean	4.29785	3.46947	0	0.248	788.843	0.322777	0.4966	0.266	0.208
XOVPIH_clean	4.3234	3.46915	0	0.245	756.835	0.328796	0.433	0	0.254
UXAXEY_clean	6.18002	3.46612	1.683	0.845	1132.15	0.367953	0.4156	2.957	0.659
LUYSEF_clean	4.81614	3.46612	0	1.425	1416.38	0.457711	0.445	1.727	1.233
WEMCUO_clean	4.97873	3.46394	0	0.727	613.235	0.157692	0.6306	1.203	0.436
WEMCOI_clean	5.04735	3.46352	0	0.741	626.37	0.16101	0.3952	1.714	0.34
PEGQID_clean	5.05756	3.46018	0	0.736	625.358	0.159884	0.3906	1.052	0.493
OFUCAV_clean	4.37268	3.46007	0	0.339	696.078	0.254512	0.4674	0	0.346
ZEDVOV_charged	5.91854	3.45718	0.533	1.081	557.924	0.380541	0.4502	2.522	0.647
PEGQOJ_clean	5.06893	3.45218	0	0.728	611.744	0.15538	0.3634	1.664	0.334
DICVIW_clean	6.26495	3.45129	1.306	1.594	1468.87	0.493438	0.5682	5.45	0.592
EKEVAT_clean	4.38581	3.45093	0	0.533	319.337	0.236765	0.4042	0	0.541
RASXEP01_clean	5.09989	3.45083	0	0.718	628.019	0.169408	0.5118	1.877	0.307
GEDROY_clean	5.0096	3.45081	0	1.319	1556.79	0.459473	0.5694	3.566	0.719
VUKJUI_clean	5.49725	3.44726	0	3.95	839.787	0.344808	0.487	4.58	2.925
DATPIY_clean	5.0065	3.44702	0	0.727	611.699	0.164832	0.401	0.585	0.586
SARMEE_clean	4.34974	3.44315	0	2.09	254.091	0.247987	0.4822	0	2.169
SUKREX_clean	5.76528	3.44001	0	0.296	771.787	0.210714	0.5512	1	0.064
EKETUL_clean	4.43428	3.43441	0	0.536	319.015	0.250651	0.4126	0	0.54
CUXJEM_clean	5.2963	3.43417	0	0.553	970.687	0.361378	0.509	0.926	0.316
HOXKIP_clean	5.63987	3.43131	0.262	1.285	1080.26	0.295352	0.5028	4	0.335
EKETOF_clean	4.41106	3.42867	0	0.553	321.449	0.254695	0.4172	0	0.544
DEFRIR_clean	4.8082	3.42715	0	1.42	1390.79	0.454663	0.6218	0.595	1.36
VONRUN_clean	4.1199	3.4264	0	1.291	599.261	0.20164	0.3914	1.2e-05	1.302
ZEZPAX_clean	4.88259	3.42627	0	0.975	946.317	0.423261	0.578	0	0.958
EVADIO_clean	5.0224	3.42293	0	4.713	765.078	0.196248	0.4278	2.813	3.492
BOCKOT_clean	4.81526	3.42101	0	1.398	1402.34	0.43244	0.5962	2.065	1.175
NDAIAH_clean	6.63827	3.41985	1.288	0.162	1188.39	0.356774	0.4758	1.96	0.112
QOKKAE_clean	4.41255	3.41758	0	0.41	693.219	0.275014	0.3406	0.89	0.331
NISBEX_clean	4.31898	3.41744	0	0.83	366.268	0.326636	0.4102	0	0.833
SUKRIB_clean	5.67492	3.40868	0	0.291	780.987	0.204232	0.5452	1	0.05
SOTXEG_neutral	5.04075	3.40746	0	0.752	630.779	0.313026	0.6218	0.302	0.708
MEKBAH_clean	5.23285	3.40673	0	0.712	402.852	0.229339	0.6388	1	0.429
DAHNOQ_clean	4.37827	3.40648	0	0.508	715.841	0.314711	0.5478	0	0.501
RICHIV_clean	4.32733	3.40584	0	0.343	513.916	0.261617	0.3776	0.882	0.156
VUKJOC_clean	4.9896	3.40405	0	3.807	736.58	0.333827	0.486	4.729	2.658
MEJZUY_clean	5.25291	3.40149	0	0.704	394.206	0.237565	0.4166	1	0.427
OGIJIY_clean	4.40711	3.40103	0	0.537	860.244	0.276266	0.577	1	0.214
VONSAU_clean	4.0476	3.39943	0	1.255	527.682	0.191111	0.5334	0	1.233
CUWVEX_clean	4.57028	3.39691	0	0.561	899.509	0.305593	0.4664	0.772	0.356
NARVUA_clean	3.82973	3.39571	0	0.336	217.788	0.186595	0.4934	0	0.324
SOSFAJ_clean	4.59734	3.39541	0	0.732	290.071	0.188988	0.6516	0	0.74
EGAGAW_clean	5.3614	3.39372	0	0.379	1002.63	0.339712	0.512	1	0.165
EGAGEA_clean	5.34124	3.39236	0	0.374	999.384	0.337404	0.5156	1	0.162
HAWWEJ_charged	5.42572	3.38942	0	0.963	985.389	0.318461	0.4976	2	0.497
EJIDUW01_clean	4.24244	3.3869	0	0.236	593.906	0.313527	0.4886	0.326	0.185
AMIWUP_clean	4.90473	3.38477	0	0.853	660.754	0.194313	0.436	0	0.864
OSUQAW_clean	6.44055	3.38426	1.456	10.367	573.731	0.281028	0.5666	7.77	8.22
COYTEQ_clean	3.8382	3.37897	0	0.949	534.075	0.23728	0.4242	0.686	0.698
CUWYUQ_clean	5.63933	3.37729	0.523	2.53	1233.85	0.388891	0.5224	6.438	0.791
WAGZEL_clean	4.14636	3.37607	0	0.409	339.41	0.222795	0.6056	0	0.412
AMIXEA_clean	4.88241	3.37465	0	0.842	652.197	0.179851	0.4168	0	0.84
LALPOF_clean	4.90625	3.37464	0	0.371	556.066	0.280547	0.645	0.838	0.188
VONSEY_clean	4.00973	3.3725	0	1.172	462.644	0.185907	0.6138	0	1.208
AMIXAW_clean	4.89298	3.37247	0	0.863	664.516	0.18703	0.4276	0	0.866
FAQYUR_clean	4.28517	3.37183	0	0.323	419.281	0.237966	0.4388	0.216	0.281
SARMII_clean	4.27353	3.3718	0	2.19	408.216	0.247493	0.609	0	2.158
LORRUH_clean	6.15081	3.36993	0.202	2.683	906.777	0.346867	0.459	5.716	1.472
ACODUT_clean	5.4607	3.36863	0	1.34	446.079	0.289902	0.4404	0.968	1.085
HOTWUJ_clean	4.28095	3.36803	0	0.334	592.121	0.241955	0.48	0	0.337
AMIWOJ_clean	4.90585	3.36795	0	0.84	656.085	0.194937	0.4318	0	0.839
KINDIW_clean	4.37637	3.36633	0	0.562	434.713	0.274715	0.602	1	0.279
DOLPIF_clean	3.98128	3.36573	0	0.979	567.67	0.292124	0.4742	0	0.985
NARNEC_clean	3.76052	3.36439	0	0.337	164.392	0.175986	0.3802	0	0.322
QAWROW_clean	4.27254	3.36056	0	0.797	536.142	0.182637	0.5742	26.293	0.371
EGAFUP_clean	5.41211	3.36037	0.296	0.327	984.603	0.3487	0.5112	1	0.164
IJASIW_clean	4.37434	3.3575	0	0.557	425.39	0.27371	0.4356	0.749	0.35
NARNAY_clean	3.7797	3.35693	0	0.344	172.349	0.179253	0.3758	0	0.339
DIVMUR_clean	3.94175	3.3555	0	0.325	427.505	0.224181	0.5082	0	0.323
JUKKIL_clean	4.32221	3.34804	0	0.641	613.017	0.247551	0.6294	0	0.642
FASFOX_clean	5.05037	3.3454	0	0.824	443.629	0.288442	0.4282	0.772	0.559
FASGAK_clean	4.97958	3.34492	0	0.817	441.077	0.27641	0.4214	0	0.806
VEHROR_charged	9.13073	3.34226	2	0.68	1146.74	0.438049	0.5096	5	0.368
RUVKOJ_clean	4.75623	3.34125	0	0.39	1134.87	0.330453	0.494	1.77	0.11
VUTVAJ_clean	4.43562	3.3386	0	0.664	811.925	0.34305	0.593	0	0.644
KONFEA_clean	4.38049	3.3323	0	0.438	498.626	0.190036	0.4976	0	0.447
j.inoche.2015.06.036_inc06102-mmc1_clean	4.53773	3.33225	0	0.764	255.13	0.182856	0.488	0	0.741
COYTIU_clean	3.82078	3.3313	0	0.948	506.177	0.228607	0.4104	0.558	0.728
ABEFUL_clean	4.93969	3.32948	0	0.793	418.49	0.265493	0.4118	0.128	0.759
EGAFOJ_clean	5.4475	3.328	0	0.375	989.435	0.358695	0.5174	1	0.173
OPAPEB_clean	4.83812	3.32695	0	0.359	509.553	0.272015	0.4276	0.726	0.203
NARPAA_clean	3.73505	3.32608	0	0.32	71.4119	0.17094	0.431	0	0.34
WALMOO_clean	4.4009	3.32444	0	0.699	904.479	0.288675	0.4862	1.957	0.123
ZEZPEB_clean	4.78091	3.32438	0	0.871	859.819	0.427621	0.5604	0	0.881
DEPYAZ_clean	7.56588	3.32229	4	3.34	1523.11	0.433604	0.5644	12.632	1.738
XUGWAZ_clean	4.92003	3.32075	0	0.792	401.126	0.251175	0.4636	0	0.793
j.inoche.2015.06.036_inc06102-mmc2_clean	4.4873	3.3179	0	0.886	281.618	0.192484	0.5776	0	0.9
SORQAT_clean	4.4873	3.3179	0	0.911	291.285	0.192484	0.6514	0	0.899
XULGUI_clean	5.19956	3.31728	0	0.568	708.67	0.31625	0.6264	1	0.198
DIVNIH_clean	3.98267	3.31275	0	0.131	325.436	0.191331	0.4552	0	0.131
UMUTOM_clean	4.23207	3.31267	0	0.781	191.333	0.188378	0.5776	0.829	0.56
SEYFAE_clean	4.13987	3.30607	0	0.38	0	0.23232	0.6104	0	0.365
AMIWID_clean	4.855	3.30529	0	0.857	0	0.198053	0.4344	1.526	0.515
NARPEE_clean	3.71114	3.3033	0	0.335	0	0.167052	0.3964	0	0.333
FASFUD_clean	4.95441	3.30157	0	0.801	0	0.260703	0.3986	0.697	0.562
DACYAI_clean	5.20878	3.30064	0	0.579	0	0.310948	0.456	1	0.189
DIKPOD_clean	5.23747	3.3006	0	0.342	0	0.319956	0.554	1.966	0.057
NARNIG_clean	3.7044	3.30001	0	0.318	0	0.16047	0.3796	0	0.303
PUFNUB_clean	4.95108	3.29964	0	0.828	0	0.257405	0.6656	0	0.786
WAZQUL_clean	5.77464	3.29694	1.482	1.258	0	0.440771	0.4996	3.886	0.708
UQUCUG_clean	4.91196	3.29582	0	0.838	0	0.269169	0.4598	0	0.819
OPAPIF_clean	4.8101	3.29545	0	0.334	0	0.26928	0.4266	1	0.137
OPAPOL_clean	4.79997	3.29458	0	0.356	0	0.265464	0.5554	0	0.344
COTVIS_clean	5.1733	3.29073	0	1.634	0	0.448313	0.573	5.11	0.753
PUNSUN_charged	3.87649	3.28835	0	0.149	0	0.252645	0.4522	0	0.149
EPUVAN_charged	5.15881	3.28622	0	1.13	0	0.349339	0.4726	1.469	0.694
OPAPUR_clean	4.77617	3.28559	0	0.344	0	0.262985	0.3346	0.597	0.219
GEDREO_clean	5.54518	3.28289	0	1.259	0	0.406109	0.5332	3.821	0.159
KONFIE_clean	4.23932	3.28223	0	0.424	0	0.170729	0.414	0	0.425
MIHLUL_clean	4.76281	3.28084	0	2.066	0	0.340097	0.6848	0	1.963
COYVAO_clean	5.01094	3.28007	0	1.014	0	0.244428	0.4696	1.921	0.447
TILDIC_clean	4.17022	3.27836	0	0.319	0	0.209292	0.3576	0	0.302
NANZOS_clean	4.989	3.27825	0	0.691	0	0.155193	0.7102	1.608	0.329
EPUTUF_charged	5.06045	3.27487	0	1.108	0	0.339178	0.4566	1	0.774
DEPXUS_clean	7.67266	3.27382	4	3.367	0	0.421668	0.5644	11.112	1.986
FAFGAU_clean	4.21105	3.27208	0	0.301	0	0.224241	0.4222	0	0.308
KETSEI_clean	4.16945	3.27186	0	0.309	0	0.205635	0.4996	0	0.31
DEPYED_clean	7.62003	3.27067	4	3.25	0	0.44486	0.583	11.064	2.024
MARLOJ_clean	3.97511	3.2689	0	1.187	0	0.32231	0.5668	0	1.19
AHUTIH_clean	4.19485	3.26762	0	0.217	0	0.214385	0.445	0	0.215
ZUVTEP_clean	6.34335	3.26541	0	0.429	0	0.323266		1.768	0.129
SOQHIR01_clean	5.29124	3.26263	0	1.96	0	0.347852	0.3594	1.714	1.612
magnetochemistry3010001_PF362NdCl_clean	4.20828	3.26143	0	0.169	0	0.244133	0.578	0	0.171
MARLUP_clean	3.97179	3.26006	0	1.181	0	0.317515	0.6254	0	1.214
NARNOM_clean	3.67086	3.25949	0	0.314	0	0.160828	0.387	0	0.324
COYVAO01_clean	4.95313	3.25769	0	1.041	0	0.244116	0.4702	2.683	0.329
DACXOV_clean	5.17401	3.25603	0	0.579	0	0.310042	0.4494	0.87	0.237
GIFFAE_clean	5.12876	3.25577	0	0.847	0	0.297828	0.5526	3.215	0.432
VARREL_clean	6.17066	3.2556	0	0.416	0	0.295186	0.4276	0.928	0.25
NOFQII_clean	6.19412	3.25534	0	0.414	0	0.299175	0.4874	1.695	0.136
NARNUS_clean	3.65845	3.2533	0	0.295	0	0.158892	0.3832	0	0.313
JAHXUM_clean	7.72066	3.25313	2	1.643	0	0.435905	0.504	6.707	0.732
ODAJAG_clean	4.17677	3.25151	0	0.227	0	0.210528	0.4774	0	0.215
CAVTAW_clean	4.19891	3.25121	0	0.233	0	0.303572	0.4694	0	0.215
GUKNIK_clean	4.13183	3.25092	0	0.104	0	0.234949	0.4424	0	0.102
DOTWAL_clean	6.26428	3.24941	0	0.409	0	0.32423	0.529	1.659	0.146
AHUTIH01_clean	4.18118	3.24781	0	0.226	0	0.215665	0.4392	0	0.229
ZEZPAX01_clean	4.97284	3.24197	0	0.441	0	0.410007	0.5954	0.589	0.363
BETFIR_clean	4.51714	3.24158	0	2.559	0	0.395223	0.5298	0.932	2.306
GIFFEI_clean	5.10703	3.23803	0	0.863	0	0.292543	0.5504	2.862	0.503
ZOHBIJ_clean	4.05613	3.23287	0	0.223	0	0.268453	0.462	0	0.218
DACXUB_clean	5.15965	3.22682	0	0.578	0	0.304241	0.4504	1	0.192
MIJYEK_clean	5.3671	3.22254	0	0.284	0	0.167902	0.7612	0	0.289
COYTOA_clean	3.78783	3.21747	0	0.963	0	0.21568	0.4058	1.063	0.554
HURQUG_clean	6.31098	3.21738	0	0.411	0	0.311527	0.5212	1.43	0.178
QATRAG_clean	4.21344	3.21676	0	0.222	0	0.20452	0.4334	0	0.226
WOHZAU01_clean_h	5.57953	3.21211	0	0.541	0	0.249143	0.4772	1.899	0.046
XINJAH_clean	5.1973	3.21133	0	0.642	0	0.292695	0.3752	1.394	0.226
FITJAU_clean	4.86338	3.20957	0	0.729	0	0.258163	0.5016	0.875	0.62
QUHMOX_clean	4.58402	3.20914	0	0.389	0	0.104733	0.4218	0	0.385
UXEFEJ_clean	4.11163	3.20391	0	0.113	0	0.214022	0.4486	0	0.11
EMUVAL_clean	4.91536	3.20327	0	1.023	0	0.33418	0.5334	0.974	0.806
GAMTEU_clean	4.96917	3.20315	0	0.389	0	0.366174	0.5212	1	0.146
QUVFAP_clean	3.97695	3.20053	0	0.69	0	0.188333	0.619	0	0.657
UMUTUS_clean	4.65879	3.19932	0	0.762	0	0.27466	0.5384	0	0.736
EMUTUD_clean	4.92374	3.19899	0	1.007	0	0.334428	0.5354	1.676	0.636
QUVDOB_clean	3.95151	3.19827	0	0.668	0	0.194711	0.402	0	0.658
JOVDON_clean	4.04514	3.19789	0	0.301	0	0.258899	0.675	0	0.305
ZOHBOP_clean	4.02467	3.19785	0	0.221	0	0.257342	0.5304	0	0.215
ICOYIK_clean	4.99706	3.19605	0	0.768	0	0.304835	0.479	1	0.639
EPAVAU_clean	5.39915	3.19554	0.082	3.879	0	0.312442	0.5138	4.665	3.107
OBENUF_clean	3.75075	3.1918	0	0.149	0	0.201603	0.5966	0	0.153
CECVOW_clean	3.93864	3.18862	0	0.299	0	0.176601	0.3882	0	0.287
IBAPEJ_clean	4.15044	3.18801	0	0.301	0	0.188568	0.3928	0	0.3
SEYFEI_clean	4.05966	3.18681	0	0.364	0	0.216976	0.4962	0	0.383
YAZZAC_clean	4.64776	3.18674	0	0.401	0	0.207388	0.5136	0	0.396
FITJEY_clean	4.80471	3.18217	0	0.693	0	0.239682	0.4946	0.23	0.667
RAVFAX_clean	4.34195	3.1818	0	1.491	0	0.256786	0.4508	0	1.529
ZEZPOL_clean	5.01325	3.17956	0	0.429	0	0.41317	0.5694	0.944	0.304
ZIMJOW_clean	4.93461	3.1789	0	0.418	0	0.270489	0.7064	0.698	0.305
ZOHBUV_clean	4.01075	3.17776	0	0.212	0	0.248439	0.493	0	0.212
NATXIR_clean	3.61932	3.17484	0	0.208	0	0.182435	0.6112	0	0.208
OJAKUG_clean	3.99497	3.17471	0	0.366	0	0.204656	0.4204	0	0.369
RESWOC_clean	5.10105	3.16769	0	0.462	0	0.233533	0.4998	16.177	0.332
QUVFET_clean	3.88602	3.16514	0	0.706	0	0.179629	0.4784	0	0.722
DOQGUM_clean	3.55189	3.16205	0	0.267	0	0.174245	0.398	0	0.279
QEZYUR_clean	4.41553	3.16132	0	0.45	0	0.251807	0.522	0	0.446
WOHZAU_clean	5.02471	3.1609	0	0.552	0	0.239197	0.4892	1.706	0.135
QUKQAQ_clean	3.73322	3.1573	0	0.447	0	0.222163	0.4768	0	0.447
QAYTEP_clean	5.86758	3.1571	2.653	1.132	0	0.720246	0.4068	16.805	0.512
IYOVUO_clean	4.91638	3.15658	0	0.966	0	0.321257	0.6824	2	0.376
WUHJAK_clean	4.55812	3.15616	0	2.471	0	0.344168	0.5936	0	2.386
QEZZAY_clean	4.42079	3.15597	0	0.449	0	0.24618	0.4704	0	0.448
GAMTAQ_clean	4.9696	3.15514	0	0.391	0	0.366494	0.5194	1	0.149
DUDZOT_clean	3.86828	3.15476	0	0.091	0	0.141692	0.3424	0	0.094
NUZSAD_clean	3.81349	3.15465	0	0.125	0	0.179344	0.3774	0	0.123
PEGQAV_clean	5.14547	3.15291	0	0.673	0	0.182733	0.3936	17.362	0.312
DOQHAT_clean	3.53593	3.14855	0	0.277	0	0.171698	0.3962	0	0.275
LOCNIB_clean	5.61168	3.14368	0.378	0.532	0	0.297885	0.4066	1	0.274
LOQSOA_clean	4.80314	3.14023	0	3.269	0	0.342406	0.4942	0	3.181
YAZZEG_clean	4.60423	3.13816	0	0.378	0	0.201502	0.5506	0	0.397
QEZZEC_clean	4.41457	3.13321	0	0.439	0	0.239448	0.4206	0	0.444
ECUDEM_clean	4.87095	3.12705	0	0.385	0	0.340009	0.5134	0.813	0.176
YITHIU01_clean	3.38828	3.12628	0	0.072	0	0.165834	0.4366	0	0.066
RAVFEB_clean	4.34325	3.12579	0	1.502	0	0.254929	0.3842	0	1.445
WUHHUC_clean	4.57477	3.11892	0	2.354	0	0.347327	0.5932	0	2.439
UTODIR_clean	4.32077	3.11759	0	1.815	0	0.371692	0.4972	0	1.789
RAVFIF_clean	4.34379	3.11722	0	1.581	0	0.257996	0.4602	0.892	1.307
YITHOA01_clean	3.76397	3.11291	0	0.181	0	0.196578	0.4754	0	0.185
DOQHIB_clean	3.51583	3.11145	0	0.279	0	0.165214	0.3918	0	0.273
YITHIU_clean	3.9218	3.10838	0	0.188	0	0.202008	0.4236	0	0.193
YAZYEF_clean	3.92715	3.10761	0	0.09	0	0.13829	0.4154	0	0.089
KOGJOG_clean	4.59413	3.10287	0	0.687	0	0.239412	0.377	0.488	0.62
MITGIF_clean	4.17303	3.10283	0	0.317	0	0.193697	0.4106	0	0.317
OHIHUJ_clean	4.46285	3.10178	0	0.796	0	0.281855	0.6578	0	0.779
YITHOA_clean	3.91885	3.09856	0	0.196	0	0.202497	0.4922	0	0.19
RAKPEZ_clean	4.6239	3.09512	0	0.68	0	0.181918	0.565	0	0.712
DEXZIR_clean	4.19955	3.09402	0	0.49	0	0.185603	0.419	0	0.481
IYOVOI_clean	4.90778	3.0823	0	0.965	0	0.319508	0.5774	2	0.383
ECUDAI_clean	4.88875	3.08033	0	0.374	0	0.351481	0.5178	1	0.143
PAPVIN_clean	4.8231	3.07966	0	1.276	0	0.303888	0.552	0.103	1.252
LEDJUA_clean	3.65716	3.07395	0	0.262	0	0.234182	0.4404	0	0.27
DOQHOH_clean	3.49564	3.07044	0	0.269	0	0.159119	0.3886	0	0.268
DOQHUN_clean	3.4932	3.06352	0	0.272	0	0.157785	0.388	0	0.259
MIVNUB_clean	3.84269	3.06229	0	0.15	0	0.162079	0.374	0	0.15
COYVES_clean	4.87211	3.06175	0	0.886	0	0.237665	0.4598	0.000306	0.913
MARLID_clean	4.13872	3.05951	0	0.325	0	0.28936	0.5022	0	0.326
PAPVEJ_clean	4.81247	3.05568	0	1.21	0	0.299861	0.7388	1.021	0.922
FOFMOE_clean	4.64077	3.05558	0	0.833	0	0.304798	0.4538	1.78	0.396
YEKWOC_clean	8.21325	3.05204	7.893	1.596	0	0.425899	0.6508	11.778	1.291
VETVAS_manual	5.94508	3.03911	2.662	2.821	0	0.409395	0.5562	8.045	1.241
FOCREW_clean	4.67486	3.02955	0	0.765	0	0.342568	0.4642	0	0.744
PUNSOH_clean	6.39889	3.02802	2	0.187	0	0.39472	0.4542	3.531	0.155
COYVES01_clean	4.8567	3.01821	0	0.879	0	0.236534	0.462	0.914	0.636
TUTZOX_clean	3.66364	3.0178	0	0.429	0	0.224469	0.7092	0	0.414
GAJTUI_clean	4.48784	3.0106	0	1.264	0	0.273469	0.4412	0.428	1.15
ACAKUM_clean	4.47083	3.0099	0	0.498	0	0.27404	0.4358	0	0.486
SAKFAO_clean	5.49411	3.00975	0	3.257	0	0.341741	0.4238	2.004	2.771
NIKJOH_clean	5.92614	3.00956	0	3.417	0	0.394764	0.472	8.429	1.251
OHIHOD_clean	4.35456	3.00054	0	0.761	0	0.253063	0.3714	0	0.788
COKJOD_clean	4.64796	3.00023	0	0.488	0	0.219163	0.4112	0	0.488
DEHBIC_clean	3.96623	2.99426	0	0.12	0	0.181358	0.4014	0	0.119
SAKDAM01_clean	5.46594	2.98755	0	3.149	0	0.337636	0.5506	3.397	2.528
ISIYUF05_clean	4.27677	2.98328	0	0.73	0	0.227413	0.4272	0	0.739
LOQSUG_clean	4.66198	2.98032	0	3.307	0	0.341288	0.48	0	3.266
COKJIX_clean	4.62241	2.97326	0	0.48	0	0.213555	0.4094	0	0.489
VUCDAA_clean	5.82839	2.97303	0	1.092	0	0.259714	0.5712	2.938	0.512
JEXSOV_clean	4.38918	2.97255	0	0.104	0	0.133174	0.5002	0	0.101
GAJTOC_clean	4.47391	2.97124	0	1.246	0	0.274971	0.4426	0.856	1.07
PAPKUP_clean	3.54754	2.97096	0	0.411	0	0.196417	0.4442	0	0.449
TUTZUD_clean	3.76381	2.96576	0	0.404	0	0.183979	0.6828	0	0.42
ULUQAV_clean	3.81421	2.96104	0	0.275	0	0.223414	0.54	0	0.286
MOZFIR_clean	3.96385	2.95905	0	0.078	0	0.150557	0.42	0	0.079
IXITIU02_clean	5.21189	2.95542	0	2.903	0	0.312255	0.4528	1.429	2.549
VETTUK_clean	5.91349	2.95508	0	3.506	0	0.366349	0.5712	7.881	1.308
GAJVAQ_clean	4.41782	2.95293	0	1.224	0	0.279204	0.4614	1	1.028
GUJGAU_clean	4.66296	2.95254	0	0.699	0	0.262488	0.4316	1	0.446
UHISEK_clean	4.62036	2.94968	0	0.475	0	0.220348	0.3702	0	0.488
MAZJAY_clean	5.84732	2.9425	0	0.352	0	0.259661	0.4392	0	0.355
ISUGOT_clean	6.0411	2.94156	0	1.263	0	0.20053	0.5414	1.934	0.899
RIFQEC_clean	4.46708	2.94138	0	0.108	0	0.143335	0.3946	0	0.11
MOMJIJ_clean	3.85408	2.93694	0	0.149	0	0.191884	0.5716	0	0.151
MAZJEC_clean	5.75047	2.93376	0	0.355	0	0.252125	0.4348	0	0.343
COYTUG_clean	4.86988	2.93224	0	0.903	0	0.245845	0.4624	1.463	0.54
YUWKEH_clean	3.63512	2.9315	0	0.419	0	0.199714	0.5648	0	0.402
DAHWAM_clean	3.62654	2.93078	0	0.404	0	0.201176	0.372	0	0.407
LEPLAV_clean	5.24767	2.93049	0	1.01	0	0.262807	0.4592	0	0.984
YEBKUM_clean	4.09909	2.92855	0	1.307	0	0.271419	0.545	0	1.301
UXEDUX_clean	4.50403	2.92726	0	0.248	0	0.227959	0.4534	0	0.248
DOJXIK_clean	4.88148	2.92609	0	0.818	0	0.270633	0.4386	0	0.814
KOBPIB_clean	4.11167	2.92426	0	0.562	0	0.263975	0.5406	0	0.574
RUGGIL_clean	3.81858	2.92117	0	0.128	0	0.293847	0.52	0	0.125
BOPWIO_clean	3.67778	2.91901	0	0.405	0	0.183918	0.3624	0	0.389
VUCCUT_clean	5.77887	2.91817	0	1.074	0	0.260024	0.5686	2.779	0.528
CAKFEB_clean	3.65255	2.91792	0	0.395	0	0.193689	0.366	0	0.416
IJASES01_clean	4.87181	2.91751	0	0.374	0	0.30732	0.5002	0.758	0.162
IJASES_clean	4.86915	2.9173	0	0.373	0	0.30634	0.5018	1	0.094
RUGHEI_clean	3.7967	2.91404	0	0.123	0	0.267845	0.5116	0	0.116
ISIYUF_clean	4.28256	2.9134	0	0.703	0	0.241926	0.4466	0	0.702
RUGGUX_clean	3.78929	2.90906	0	0.12	0	0.273102	0.511	0	0.119
CAKFIF_clean	3.64019	2.90518	0	0.401	0	0.187946	0.3638	0	0.416
RUGGOR_clean	3.79357	2.90303	0	0.12	0	0.281242	0.5172	0	0.121
ISIYUF02_clean	4.26222	2.90235	0	0.718	0	0.248125	0.4946	0	0.701
POHMAC_clean	4.00725	2.89849	0	0.448	0	0.255998	0.4536	0	0.441
GUJGEY_clean	4.66121	2.89757	0	0.676	0	0.257672	0.438	0.88	0.453
UJIPAG_clean	4.69659	2.89546	0	0.817	0	0.15246	0.6436	0	0.826
HOGQIF_clean	4.41978	2.89426	0	0.175	0	0.207261	0.3736	0	0.166
UXEFAF_clean	4.10652	2.89211	0	0.122	0	0.210875	0.4962	0	0.119
ISUGIN_clean	6.04571	2.89186	0	1.278	0	0.193964	0.3864	1.925	0.898
UJIPEK_clean	4.71494	2.89064	0	0.84	0	0.155841	0.5842	0.105	0.837
FOFDAH_clean	4.47344	2.88853	0	0.563	0	0.256301	0.3948	0	0.566
MAYXUG_clean	3.93702	2.88696	0	0.118	0	0.168312	0.4812	0	0.114
BOTLED_clean	3.31756	2.88638	0	0.045	0	0.110789	0.3234	0	0.047
POHLOP_clean	4.01562	2.88489	0	0.438	0	0.263743	0.4682	0	0.452
MOWQIZ_clean	5.23784	2.88423	0	0.437	0	0.273529	0.351	0	0.434
YUWKIL_clean	3.59629	2.88161	0	0.4	0	0.195141	0.5728	0	0.399
ADEGIA_clean	4.84442	2.87756	0	0.387	0	0.313266	0.4982	1	0.078
POHLUV_clean	3.97953	2.87417	0	0.436	0	0.233259	0.5682	0	0.435
LEPLEZ02_clean	3.35249	2.87252	0	0.146	0	0.202166	0.5778	0	0.142
ADEGIA01_clean	4.82721	2.87092	0	0.351	0	0.311098	0.5002	0.781	0.155
AQMAND01_clean	3.38568	2.86973	0	0.078	0	0.223106	0.4536	0	0.082
VUCCON_clean	5.76923	2.86899	0	1.091	0	0.257368	0.4802	2.721	0.548
DOJXUW_clean	4.83603	2.86879	0	0.818	0	0.263793	0.4402	0	0.793
RUGHOS_clean	3.74757	2.86804	0	0.115	0	0.254862	0.5156	0	0.117
JAJKUD_clean	5.4506	2.86562	0	0.505	0	0.353607	0.4786	1.769	0.06
ECUCUB_clean	3.57107	2.8656	0	0.065	0	0.188644	0.3934	0	0.066
AKUHOD_clean	3.31045	2.86205	0	0.071	0	0.19338	0.4474	0	0.07
FIGXEY_clean	3.78573	2.86081	0	0.057	0	0.263568	0.519	0	0.059
ISIYUF01_clean	4.37623	2.85891	0	1.162	0	0.247255	0.4902	0	1.202
WECSAZ01_clean	4.7957	2.85788	0	0.36	0	0.315447	0.3096	0.103	0.336
YOCMAF_clean	3.35521	2.8578	0	0.077	0	0.195974	0.6172	0	0.076
LEPLEZ_clean	3.3571	2.85638	0	0.073	0	0.21295	0.5074	0	0.075
AQMAND_clean	3.37168	2.85465	0	0.189	0	0.220289	0.4646	0	0.188
JAJLAK_clean	5.43455	2.85461	0	0.491	0	0.347649	0.7646	1.166	0.177
COYTUG01_clean	4.85681	2.85255	0	0.858	0	0.244786	0.4644	0.359	0.796
WIHTEO_clean	4.01875	2.84869	0	0.198	0	0.22068	0.8306	0	0.184
XUBJAF03_clean	3.33811	2.84813	0	0.086	0	0.176839	0.3926	0	0.085
BOJYIK01_clean	4.80803	2.84792	0	0.363	0	0.312494	0.5008	0.477	0.228
CAKFEB01_clean	3.53314	2.84476	0	0.382	0	0.187904	0.3714	0	0.384
CODSAR_clean	3.32217	2.8446	0	0.222	0	0.178148	0.3516	0	0.216
XUBJAF01_clean	3.31207	2.84382	0	0.069	0	0.19689	0.4288	0	0.071
RUGHUY_clean	3.74245	2.84378	0	0.115	0	0.247881	0.506	0	0.115
XUBJAF02_clean	3.31847	2.84202	0	0.071	0	0.207878	0.6496	0	0.072
NAWHOL_clean	4.98803	2.84048	0	0.368	0	0.299068	0.6478	1	0.164
RUGJIO_clean	4.04139	2.83688	0	0.194	0	0.215394	0.4352	0	0.197
AKUHOD01_clean	3.30143	2.83606	0	0.071	0	0.199725	0.3686	0	0.07
JAJLEO_clean	5.44394	2.82962	0	0.496	0	0.324151	0.8308	1.363	0.146
CAKXET_clean	4.14523	2.82776	0	0.322	0	0.243307	0.473	0	0.321
FIGXAU_clean	3.75003	2.82695	0	0.053	0	0.249437	0.5098	0	0.053
FAHBIC_clean	3.99775	2.8263	0	0.228	0	0.207318	0.4432	0	0.224
RUGJAG_clean	3.73436	2.82454	0	0.14	0	0.24441	0.4354	0	0.136
OSUPUP_clean	5.16395	2.81998	0	9.037	0	0.277854	0.5774	4.583	5.16
CAKXIX_clean	4.13408	2.81759	0	0.318	0	0.241552	0.4734	0	0.327
RUGJEK_clean	3.67041	2.81238	0	0.11	0	0.234317	0.4366	0	0.116
ISIYOZ_clean	3.93319	2.81019	0	0.42	0	0.194416	0.4892	0	0.407
PELNEA01_clean	3.35506	2.80911	0	0.214	0	0.200119	0.6362	0	0.218
XUMSOP_clean	5.79642	2.80847	0	1.221	0	0.254877	0.619	2.231	0.762
QIYQAR_clean	3.54215	2.80365	0	0.466	0	0.262659	0.5488	0	0.471
VORBUA_clean	3.50756	2.8028	0	0.157	0	0.258992	0.4052	0	0.157
ISIYOZ01_clean	3.99213	2.80137	0	0.421	0	0.198051	0.5086	0	0.426
CAKXOD_clean	4.11875	2.79775	0	0.315	0	0.235046	0.4716	0	0.321
WIHSUD_clean	3.98867	2.7966	0	0.19	0	0.209341	0.4528	0	0.187
SUNHEP_clean	5.14819	2.79499	0	0.508	0	0.388531	0.5694	0.963	0.353
HOGPUQ_clean	4.22	2.79243	0	0.813	0	0.202322	0.4226	0	0.797
BOJYIK_clean	4.83494	2.79192	0	0.355	0	0.309746	0.501	0.704	0.16
CAKXUJ_clean	4.10044	2.79077	0	0.312	0	0.232079	0.4698	0	0.313
KEFFEI01_clean	3.96931	2.79019	0	0.185	0	0.193579	0.7092	0	0.19
HOGQAX_clean	4.15914	2.78539	0	0.893	0	0.193665	0.4168	0	0.853
WIHTAK_clean	3.98984	2.78525	0	0.184	0	0.19734	0.5818	0	0.184
CAKYAQ_clean	4.08997	2.78322	0	0.319	0	0.229193	0.4694	0	0.315
GAMTOE_clean	3.76788	2.77728	0	0.209	0	0.222849	0.4068	0	0.209
CODQOD_clean	3.34514	2.77705	0	0.202	0	0.201132	0.368	0	0.2
KEFFEI_clean	3.97348	2.77516	0	0.184	0	0.190841	0.4232	0	0.18
ZETPUL_clean	4.3933	2.77473	0	0.435	0	0.152489	0.3724	0	0.414
LOMMEH_clean	5.50313	2.7686	0	1.134	0	0.243218	0.4544	0	1.124
DANVAQ_clean	5.88569	2.76546	0	3.32	0	0.363492	0.552	4.81	2.321
LEDJOU_clean	3.62321	2.76367	0	0.632	0	0.203505	0.4438	0	0.618
OSUPOJ_clean	5.23504	2.7633	0	8.797	0	0.280094	0.4878	4.933	4.433
ZETQAS_clean	4.38482	2.76215	0	0.437	0	0.154671	0.3692	0	0.445
IYAHAT_clean	4.67222	2.76111	0	0.5	0	0.256264	0.6612	0.627	0.364
RUGJOU_clean	3.96917	2.7608	0	0.188	0	0.1975	0.4314	0	0.184
UXEDIL01_clean	3.94683	2.76076	0	0.185	0	0.185597	0.4398	0	0.18
CAKYEU_clean	4.05316	2.75795	0	0.31	0	0.22589	0.4688	0	0.298
UXEDIL_clean	3.9514	2.75707	0	0.192	0	0.196419	0.438	0	0.178
FIFPOA_clean	3.89915	2.75639	0	0.124	0	0.155847	0.421	0	0.122
VUPFIX_clean	4.24106	2.75577	0	0.273	0	0.172575	0.548	0	0.258
HOGQEB_clean	4.25977	2.7511	0	0.742	0	0.219022	0.4288	0	0.802
XANDAU_clean	4.31985	2.75013	0	1.165	0	0.295027	0.555	0	1.172
SAJLEX_clean	5.74335	2.74968	0	3.143	0	0.339424	0.5468	2.181	2.691
KOBPUN_clean	3.94132	2.74553	0	0.481	0	0.253359	0.4802	0	0.481
XUBJAF_clean	3.30914	2.74501	0	0.071	0	0.193525	0.407	0	0.072
CAKYIY_clean	4.02936	2.74274	0	0.308	0	0.222854	0.4686	0	0.315
UXEDIL03_clean	3.95634	2.74237	0	0.18	0	0.195338	0.467	0	0.18
TISWEZ_clean	4.23888	2.74193	0	0.398	0	0.151558	0.666	0	0.4
QALNEW_clean	3.78403	2.74105	0	0.227	0	0.254231	0.55	0	0.233
DOJYAD_clean	4.74618	2.74064	0	0.797	0	0.238348	0.4276	0	0.84
ZETQEW_clean	4.43317	2.73604	0	0.438	0	0.163581	0.5718	0	0.421
SAJLAT_clean	5.84245	2.73423	0	3.221	0	0.351419	0.5494	2.864	2.611
SUNHIT_clean	5.0304	2.73406	0	0.452	0	0.404136	0.5816	0.84	0.323
TUFTAR_clean	3.78507	2.73276	0	0.203	0	0.213113	0.4804	0	0.201
GAMTUK_clean	3.76828	2.72919	0	0.193	0	0.223355	0.4046	0	0.199
MOGMIE_clean	4.37886	2.72877	0	0.217	0	0.2239	0.5378	0	0.221
ALUKAU_clean	4.78682	2.72791	0	0.353	0	0.301049	0.4976	0.936	0.074
RUGJUA_clean	3.92869	2.72588	0	0.182	0	0.191635	0.5498	0	0.178
KIHTOL_clean	3.42127	2.72486	0	0.237	0	0.199438	0.5538	0	0.217
AKUHOD03_clean	3.27626	2.72445	0	0.087	0	0.154084	0.431	0	0.086
FUNQEM_clean	4.27929	2.71979	0	2.553	0	0.304598	0.4544	0	2.521
WIHSEN_clean	3.93279	2.71684	0	0.211	0	0.180781	0.4188	0	0.208
KIHTOL01_clean	3.32214	2.70973	0	0.21	0	0.195947	0.4372	0	0.204
SAKDAM_clean	5.75511	2.70719	0	3.137	0	0.336334	0.5412	2.81	2.777
MIRLUU_clean	3.74254	2.70714	0	0.259	0	0.20889	0.447	0	0.249
ZETQIA_clean	4.38937	2.70419	0	0.424	0	0.169366	0.58	0	0.433
NAJGAH_clean	3.37262	2.70314	0	0.075	0	0.191972	0.6062	0	0.077
TUFSUK_clean	3.77011	2.69961	0	0.185	0	0.201672	0.4894	0	0.188
MODDEP_clean	3.3093	2.69903	0	0.212	0	0.181154	0.5258	0	0.202
UXEDIL02_clean	3.94473	2.69886	0	0.177	0	0.193	0.4486	0	0.178
CODKOX_clean	3.29786	2.69845	0	0.196	0	0.182408	0.3566	0	0.197
MITGUR_clean	3.70985	2.69818	0	0.275	0	0.20102	0.3776	0	0.271
WECSAZ_clean	4.83213	2.69723	0	0.349	0	0.314826	0.3148	0.998	0.053
RUGKAH_clean	3.92683	2.69591	0	0.193	0	0.18458	0.5598	0	0.194
MUFHUR_clean	3.42	2.6944	0	0.178	0	0.207826	0.4254	0	0.181
CODQUJ_clean	3.31151	2.69287	0	0.193	0	0.183252	0.3496	0	0.192
ULEHEA_clean	3.71795	2.69286	0	0.229	0	0.203453	0.5636	0	0.231
UXEDOR_clean	4.29731	2.68858	0	0.209	0	0.210699	0.4488	0	0.206
GEVXAI_clean	3.71553	2.68712	0	0.254	0	0.201058	0.415	0	0.247
SESDEA01_clean	3.29226	2.68487	0	0.21	0	0.184752	0.471	0	0.207
MUXHIW01_clean	3.39894	2.68407	0	0.14	0	0.205569	0.3926	0	0.137
WODQUD_clean	3.37919	2.68334	0	0.163	0	0.197672	0.4746	0	0.171
IXITOA02_clean	5.87166	2.682	1.561	0.697	0	0.305998	0.6618	2	0.712
MITGUR01_clean	3.70587	2.68143	0	0.244	0	0.197267	0.3764	0	0.243
MAPHAP_clean	4.44624	2.68084	0	0.5	0	0.332117	0.4692	0	0.509
AVALEO_clean	3.5827	2.67831	0	0.328	0	0.283282	0.4134	0	0.335
SESDEA_clean	3.28889	2.67675	0	0.198	0	0.184247	0.4256	0	0.2
MUFJAZ01_clean	3.39058	2.67319	0	0.159	0	0.196706	0.5032	0	0.151
MUFJED_clean	3.41421	2.67066	0	0.163	0	0.183836	0.5022	0	0.16
TEBFUD_clean	3.69312	2.67049	0	0.244	0	0.189885	0.479	0	0.237
LUCKIF_clean	5.92099	2.66663	0.295	0.972	0	0.254378	0.6152	1.938	0.366
OHAZAZ_clean	4.53803	2.66232	0	0.516	0	0.375335	0.4484	1.58	0.193
AMALND_clean	3.73865	2.65866	0	0.384	0	0.265791	0.4986	0	0.382
WUDTIA_clean	5.10265	2.65536	0	0.547	0	0.337117	0.4572	1	0.264
QETSOY_clean	3.67394	2.65431	0	0.243	0	0.189143	0.5212	0	0.232
VIVLAP_clean	4.51725	2.65259	0	0.498	0	0.370857	0.6212	1.834	0.102
ZERNOB_clean	4.35265	2.64863	0	0.429	0	0.227945	0.3652	0.549	0.291
ECUCIP_clean	3.79378	2.644	0	0.149	0	0.212306	0.402	0	0.144
XUQWEL_clean	4.42998	2.64357	0	0.948	0	0.166195	0.6648	0	0.937
NIKDEQ_clean	3.61567	2.64277	0	0.16	0	0.305494	0.5324	0	0.159
NIVWIY_clean	4.39358	2.64193	0	0.051	0	0.135293	0.6932	0	0.051
SAKDEQ_clean	5.81833	2.63968	0	3.118	0	0.326128	0.7432	2.313	2.661
LAXGOH03_clean	3.45581	2.63965	0	0.245	0	0.249239	0.4556	0	0.242
VUQLEZ_charged	3.98457	2.63707	0	0.384	0	0.150646	0.6738	0	0.402
MUXHUI02_clean	3.33088	2.62615	0	0.119	0	0.189539	0.3932	0	0.122
QUHYIB01_clean	4.99733	2.62512	0	0.237	0	0.186167	0.4012	0	0.245
GAWMOI_clean	4.49519	2.62342	0	0.139	0	0.228348	0.4266	0	0.139
SUHHOT_clean	3.34085	2.62208	0	0.041	0	0.1692	0.4274	0	0.037
EMEGEJ_clean	5.14373	2.62137	0	0.634	0	0.399008	0.501	0	0.641
MUXHUI01_clean	3.32627	2.62136	0	0.123	0	0.191691	0.3844	0	0.119
XEJJIG_clean	3.78574	2.62	0	0.146	0	0.207445	0.4706	0	0.147
ZOMKAP01_clean	3.38977	2.61781	0	0.223	0	0.240352	0.4312	0	0.234
QITMOW_clean	3.51564	2.61759	0	0.356	0	0.203126	0.5396	0	0.358
ZERNUH_clean	4.71694	2.61713	0	0.438	0	0.248202	0.3662	0.414	0.341
GIRFUJ_clean	3.37043	2.61511	0	0.12	0	0.195645	0.3948	0	0.118
TUMGOX_clean	3.4731	2.61221	0	0.236	0	0.261685	0.395	0	0.235
YEBKOG_clean	4.5315	2.60825	0	0.228	0	0.274832	0.5478	0	0.228
JEMQEY_clean	3.332	2.60657	0	0.064	0	0.202457	0.71	0	0.065
LIXMIQ_clean	4.31411	2.60375	0	0.476	0	0.213176	0.497	0	0.492
FALJAF_clean	3.79701	2.60346	0	0.727	0	0.25963	0.4084	0	0.718
XAKVIP_clean	3.10942	2.60058	0	0.197	0	0.133955	0.5274	0	0.204
BUSSEP_clean	5.87951	2.60001	0.572	3.741	0	0.220735	0.4442	6.715	2.094
TUMGUD_clean	3.43067	2.59919	0	0.229	0	0.240121	0.3678	0	0.225
KUMBOL_clean	4.47768	2.59849	0	0.593	0	0.23174	0.386	0	0.609
OBEPER_clean	3.21976	2.59822	0	0.152	0	0.174575	0.5724	0	0.148
KUMJIN_clean	4.49028	2.59719	0	0.599	0	0.231197	0.4352	0	0.571
MUXJAQ02_clean	3.29246	2.59697	0	0.112	0	0.183189	0.6006	0	0.11
ZERNIV_clean	4.30674	2.59644	0	0.416	0	0.234285	0.4204	0.861	0.204
OJOZOE_clean	4.69826	2.59583	0	0.125	0	0.206885	0.5646	0	0.124
GOBXAY_clean	4.92403	2.59503	0	1.48	0	0.276454	0.4608	0	1.413
VIFBUJ_clean	6.06214	2.59499	0.036	0.677	0	0.221946	0.519	1.985	0.358
XEJJOM_clean	3.74248	2.59389	0	0.138	0	0.199531	0.6078	0	0.146
QITMUC_clean	3.41421	2.59295	0	0.312	0	0.185823	0.4794	0	0.312
ZOMKAP_clean	3.40344	2.59264	0	0.226	0	0.232613	0.4934	0	0.22
ECUCOV_clean	3.75468	2.59179	0	0.142	0	0.202384	0.3958	0	0.136
CEJVET_clean	4.42499	2.59175	0	0.918	0	0.172994	0.4372	0	0.915
XIPTAS_clean	3.29344	2.59055	0	0.11	0	0.183078	0.3762	0	0.108
LAXGOH01_clean	3.41384	2.58859	0	0.232	0	0.23606	0.4998	0	0.229
KUMBUR_clean	4.48795	2.5884	0	0.596	0	0.228092	0.6994	0	0.587
LAXGOH02_clean	3.40347	2.58739	0	0.23	0	0.227345	0.4584	0	0.231
UXEDEH_clean	3.42021	2.58637	0	0.056	0	0.13984	0.4344	0	0.056
OSUPID_clean	5.2769	2.58539	0	7.084	0	0.287304	0.5248	3.816	4.475
SUXYAM_clean	4.45009	2.58344	0	1.986	0	0.3347	0.4722	0	2.004
HORCUN_clean	3.98209	2.58122	0	0.225	0	0.176864	0.4122	0	0.219
DANVEU_clean	6.53986	2.5799	1.215	3.216	0	0.398536	0.5716	9.483	1.557
GAFBEX_clean	3.39789	2.57832	0	0.218	0	0.262776	0.5018	0	0.218
WOBCAT_clean	5.46973	2.57467	0	0.231	0	0.238413	0.4184	0.608	0.093
MUXJAQ01_clean	3.26988	2.57434	0	0.111	0	0.177639	0.3474	0	0.107
VOYWUB_clean_h	3.03578	2.56775	0	0.119	0	0.187114	0.4774	0	0.124
LUCKEB_clean	5.78614	2.5652	1.407	0.413	0	0.245002	0.5904	1.878	0.343
VUPDOB_clean	3.53985	2.56365	0	0.28	0	0.17884	0.3314	0	0.276
QAJMUM_clean	3.72002	2.56286	0	0.296	0	0.116865	0.6228	0	0.294
UDIHIZ_charged	3.78982	2.55949	0	0.934	0	0.189331	0.5662	0	0.93
XUPCAM_clean	3.27787	2.55853	0	0.102	0	0.171245	0.287	0	0.104
HORCOH_clean	3.95095	2.55379	0	0.257	0	0.170333	0.4084	0	0.265
LAGRIW_clean	4.07301	2.55369	0	0.302	0	0.285889	0.5092	0	0.308
WEWGAH_clean	3.68933	2.55363	0	0.13	0	0.193743	0.4474	0	0.132
RAVCUO_clean	4.66502	2.55192	0	0.699	0	0.232512	0.3914	0	0.73
KUHVOZ01_clean	6.83757	2.55142	3.235	2.822	0	0.384042	0.3906	4.953	2.45
MIVPAJ_clean	3.25847	2.54977	0	0.106	0	0.170215	0.3766	0	0.105
XOMCIL_clean	4.28189	2.54839	0	0.049	0	0.121132	0.507	0	0.049
MOCHIW_clean	3.62374	2.54535	0	0.061	0	0.163962	0.419	0	0.062
QUMJEP_clean	4.83762	2.54409	0	1.059	0	0.222373	0.481	0	1.028
MAKGOX_clean	3.98698	2.54284	0	1.553	0	0.204571	0.3892	0	1.534
SOGXAP_clean	3.8423	2.54271	0	0.068	0	0.199707	0.6744	0	0.07
ZOMPAU01_clean	3.35598	2.54191	0	0.205	0	0.246598	0.4702	0	0.204
KUHVOZ_clean	6.78369	2.54027	5.276	9.303	0	0.387623	0.5954	14.442	7.511
JOSTIU_clean	7.28051	2.53927	3.351	2.709	0	0.418432	0.3782	8.491	1.819
RAVDAV_clean	4.65524	2.539	0	0.727	0	0.226861	0.4054	0	0.724
VAZLUF_clean	3.85981	2.53784	0	0.243	0	0.195401	0.404	0	0.235
MOCHOC_clean	3.5426	2.53709	0	0.058	0	0.149926	0.407	0	0.058
RAVDEZ_clean	4.62337	2.53537	0	0.724	0	0.219021	0.4034	0	0.713
RAVDID_clean	4.61802	2.53521	0	0.732	0	0.223406	0.3882	0	0.744
XIPTIA_clean	3.24791	2.53514	0	0.103	0	0.166895	0.598	0	0.095
TANLAX_charged	3.96455	2.5322	0	0.414	0	0.161619	0.6202	0	0.407
UJEFOE01_clean	3.83078	2.52833	0	0.313	0	0.193843	0.464	0	0.311
RESWUI02_clean	4.81438	2.52745	0	0.352	0	0.299333	0.4398	0.779	0.118
NITADY_clean	3.77402	2.52706	0	0.378	0	0.251962	0.567	0	0.378
SEVWEV_clean_h	3.1447	2.52683	0	0.13	0	0.218386	0.4646	0	0.131
RAYSAM_clean	3.82312	2.5258	0	2.549	0	0.207031	0.4992	2.511	0
RESWUI01_clean	4.8204	2.52516	0	0.349	0	0.298974	0.5526	20.689	0.11
UTIYED_clean	5.19808	2.52399	0	1.673	0	0.319757	0.6776	0	1.687
MOCHUI_clean	3.53747	2.52275	0	0.057	0	0.145723	0.405	0	0.058
NIKDIU_clean	3.57373	2.52089	0	0.14	0	0.301523	0.4956	0	0.139
NARHEV_charged	3.98415	2.51933	0	0.415	0	0.164723	0.389	0	0.41
KUGQIN_clean	3.46967	2.51861	0	0.161	0	0.217909	0.585	0	0.16
HAOAER_clean	3.29121	2.51821	0	0.093	0	0.154123	0.3904	0	0.094
RAVDOJ_clean	4.60273	2.51774	0	0.713	0	0.220336	0.4412	0	0.72
OPURIB_clean	3.58911	2.51731	0	0.087	0	0.178796	0.7092	0	0.095
KAPGUE_clean	3.49415	2.51542	0	0.057	0	0.248425	0.5718	0	0.057
MAKGUD_clean	3.78705	2.51476	0	1.328	0	0.208214	0.5874	0	1.32
ISUXAW_clean	3.24875	2.51298	0	0.226	0	0.171294	0.4204	0	0.217
VUPFAP_clean	3.48578	2.51085	0	0.279	0	0.178659	0.3344	0	0.27
OPURIB01_clean	3.56695	2.50996	0	0.091	0	0.174932	0.4966	0	0.084
VAZLAL_clean	3.43999	2.50635	0	0.141	0	0.186021	0.4064	0	0.146
MAXHUQ_clean	3.15616	2.50445	0	0.059	0	0.151946	0.3834	0	0.059
XIPTEW_clean	3.2162	2.5043	0	0.09	0	0.163969	0.5936	0	0.092
PUMZAZ_clean	4.67286	2.50368	0	0.504	0	0.221665	0.5418	0	0.503
AXAWUT_clean	3.64914	2.50354	0	0.364	0	0.264767	0.4882	0	0.346
SUXYEQ_clean	4.31084	2.50274	0	1.895	0	0.308779	0.4674	0	1.879
RAVDUP_clean	4.5895	2.50205	0	0.713	0	0.209317	0.4414	0	0.765
MIVPEN_clean	3.19171	2.49759	0	0.088	0	0.160401	0.4314	0	0.093
VAZMAM_clean	3.81389	2.49158	0	0.232	0	0.185345	0.4006	0	0.232
SUXYIU_clean	4.29196	2.48999	0	1.881	0	0.30429	0.3534	0	1.86
MIVPIR_clean	3.2189	2.48956	0	0.109	0	0.159922	0.4208	0	0.104
KAPHAL_clean	3.48074	2.48494	0	0.058	0	0.244142	0.6454	0	0.058
MAXJAY_clean	3.12086	2.47922	0	0.065	0	0.150297	0.3876	0	0.071
RESWUI_clean	4.72323	2.47871	0	0.324	0	0.282384	0.4822	21.472	0.028
NARHAR_charged	4.01368	2.47762	0	0.415	0	0.171204	0.3916	0	0.423
UPOVOL_clean	4.46391	2.47505	0	0.503	0	0.355696	0.5054	1.551	0.18
LANCOU_clean	3.28583	2.47262	0	0.209	0	0.177711	0.5696	0	0.201
YIXFOC03_clean	4.71475	2.47061	0	1.247	0	0.271004	0.4588	0.076	1.221
VUPFET_clean	3.47606	2.47009	0	0.261	0	0.165774	0.3408	0	0.262
MOCJAQ_clean	3.4728	2.46916	0	0.054	0	0.133401	0.4008	0	0.055
MAXJEC_clean	3.10926	2.46859	0	0.07	0	0.144855	0.3846	0	0.07
MOCJEU_clean	3.45233	2.46805	0	0.053	0	0.130516	0.3568	0	0.053
VAZMEQ_clean	3.79108	2.46158	0	0.233	0	0.179865	0.3986	0	0.239
LEHTID_clean	3.27563	2.46144	0	0.205	0	0.173654	0.446	0	0.2
FENZAB_clean	3.04443	2.45902	0	0.05	0	0.15111	0.3274	0	0.056
MAKHAK_clean	3.80555	2.45764	0	1.278	0	0.2103	0.6668	0	1.299
LAGRES_clean	4.0512	2.45744	0	0.272	0	0.291261	0.7308	0	0.281
VAZLEP_clean	3.43348	2.45639	0	0.147	0	0.176373	0.3938	0	0.141
SUXYOA_clean	4.22707	2.45409	0	1.832	0	0.296359	0.6146	0	1.793
MAXJIG_clean	3.07682	2.44902	0	0.055	0	0.144747	0.3948	0	0.057
MUFJAZ_clean	3.29918	2.44779	0	0.146	0	0.199218	0.421	0	0.139
VAZLEP02_clean	3.77736	2.44758	0	0.219	0	0.186828	0.3898	0	0.226
USUQOQ_clean	5.12561	2.44572	0	0.297	0	0.249775	0.4616	1	0.098
VAZMIU_clean	3.76859	2.44186	0	0.236	0	0.175608	0.6908	0	0.234
MAKGEN_clean	4.0111	2.43637	0	1.413	0	0.209653	0.384	0	1.486
WODRAK_clean	3.31785	2.43585	0	0.135	0	0.189614	0.4624	0	0.138
VARWIW_charged	4.65046	2.4342	0	0.562	0	0.213072	0.6946	0	0.572
SARMOO_clean	5.19552	2.43072	0	1.939	0	0.331318	0.6086	3.392	0.804
MOCJIY_clean	3.43251	2.42738	0	0.07	0	0.125206	0.4044	0	0.069
MAXHAW_clean	3.31853	2.42737	0	0.113	0	0.185118	0.3968	0	0.122
WOBCIB_clean	5.44343	2.42624	0	0.224	0	0.209504	0.4242	0.629	0.083
VAZLIT_clean	3.41131	2.42549	0	0.135	0	0.170429	0.4148	0	0.138
WOBBOG_clean	5.41673	2.42544	0	0.222	0	0.215232	0.4222	1	0.000619
MAXJOM_clean	3.0386	2.42304	0	0.051	0	0.140874	0.4848	0	0.049
LIXDAZ_clean	4.90227	2.42114	0	0.526	0	0.207264	0.6524	0	0.525
MAXHEA_clean	3.13762	2.42069	0	0.088	0	0.178038	0.3892	0	0.087
VAPBAR_charged	6.37466	2.41926	1	0.283	0	0.438119	0.5196	1	0.389
ACALIB_clean	3.96462	2.41854	0	0.386	0	0.231043	0.4128	0	0.388
VAZMOA_clean	3.72786	2.4147	0	0.25	0	0.169254	0.574	0	0.264
VARWES_charged	4.65014	2.41442	0	0.546	0	0.220472	0.6966	0	0.53
VAZLOZ_clean	3.42558	2.41106	0	0.135	0	0.169248	0.4082	0	0.131
MAXHOK_clean	3.23312	2.40826	0	0.093	0	0.16542	0.3894	0	0.097
UJEFOE_clean	3.73886	2.40686	0	0.275	0	0.187916	0.4602	0	0.266
LIFQIC_clean	6.18404	2.40576	0	0.285	0	0.269082	0.3774	0.933	0.044
VAZLEP01_clean	3.36261	2.40572	0	0.12	0	0.16919	0.3906	0	0.128
ISIYUF03_clean	3.92286	2.40369	0	0.517	0	0.192256	0.424	0	0.51
magnetochemistry3010001_PF290NdNO3_clean	4.34003	2.40222	0	0.31	0	0.23805	0.5678	0	0.309
WEFDAO_clean	3.30107	2.40128	0	0.404	0	0.141063	0.4722	0	0.417
WEFDIW_clean	3.31978	2.40119	0	0.409	0	0.138467	0.4452	0	0.429
